# Supplementary material for: Spatial and temporal gene expression patterns during early human odontogenesis process
Source: Front Bioeng Biotechnol. 2024 Jul 16;12:1437426. doi: 10.3389/fbioe.2024.1437426 (PMC11287127; doi:10.3389/fbioe.2024.1437426)
Supplement: Supplementary file 1 [file Table1.XLS]

## Sheet: human epithelium VS mesenchyme
	baseMean	log2FoldChange	lfcSE	stat	pvalue	padj
RP11-34P13.15	4.29014	5.35365	1.58088	3.38651	0.000707883	0.00749145
RP4-669L17.4	6.33637	5.92	1.39163	4.25401	2.09978e-05	0.000377197
FAM41C	9.66074	3.87615	1.38028	2.80823	0.00498142	0.034914
PLEKHN1	27.3471	5.89747	0.947021	6.22739	4.74255e-10	2.51397e-08
ISG15	80.7642	2.60132	0.562036	4.6284	3.68506e-06	8.3187e-05
AGRN	108.918	2.3498	0.599948	3.91667	8.97814e-05	0.00131939
RP11-465B22.3	8.36371	2.98277	0.944329	3.15861	0.00158521	0.0143906
RP11-465B22.8	56.305	4.93542	0.700929	7.04126	1.90503e-12	1.56542e-10
MXRA8	819.275	-2.08093	0.371963	-5.59446	2.21306e-08	8.4224e-07
ANKRD65	116.768	2.03304	0.498629	4.07726	4.55698e-05	0.000735685
TMEM52	25.1754	4.50897	0.876687	5.14319	2.70107e-07	8.07321e-06
PRDM16-DT	17.4186	-3.50299	1.02506	-3.41734	0.000632371	0.00684949
PRDM16	72.8816	-3.35919	0.811685	-4.13854	3.49519e-05	0.000580852
ARHGEF16	74.653	3.65885	0.620074	5.90068	3.62015e-09	1.61843e-07
TP73	96.2757	3.60486	0.600755	6.00055	1.96652e-09	9.37771e-08
LINC01134	6.98883	3.5769	1.27111	2.814	0.00489298	0.0343783
GPR153	129.815	-3.05457	0.428455	-7.12926	1.00911e-12	8.77812e-11
HES2	61.9679	5.1705	1.45288	3.5588	0.000372548	0.00437334
ESPN	5.53475	4.48253	1.28801	3.48019	0.000501052	0.00563133
RP11-338N10.1	11.4041	2.8264	1.00498	2.81239	0.00491755	0.0345202
PIK3CD	47.8955	3.45815	0.619052	5.58619	2.32104e-08	8.76311e-07
CASZ1	199.536	3.07318	0.389786	7.88429	3.16335e-15	4.12765e-13
ANGPTL7	38.4244	2.9022	0.827944	3.50531	0.000456082	0.00519474
DISP3	8.26423	3.63613	1.19413	3.045	0.00232681	0.0193207
FBXO2	18.8063	3.29416	1.02182	3.22382	0.00126491	0.0119821
DHRS3	229.751	2.47722	0.628556	3.94114	8.10956e-05	0.00120743
PDPN	119.585	4.22901	0.598892	7.06139	1.64844e-12	1.38329e-10
EPHA2	206.94	2.79691	0.464675	6.01907	1.75425e-09	8.43317e-08
ARHGEF19	256.163	2.96028	0.459252	6.44588	1.14934e-10	6.72277e-09
MST1P2	69.3547	3.35928	0.781639	4.29774	1.72551e-05	0.000317901
MST1L	195.104	2.91282	0.50478	5.77048	7.9044e-09	3.29322e-07
ATP13A2	109.719	2.08761	0.678126	3.0785	0.00208046	0.0176642
PADI3	17.9742	3.34028	0.694362	4.81058	1.50495e-06	3.76206e-05
ALDH4A1	122.624	2.18473	0.682398	3.20155	0.00136688	0.0127899
RAP1GAP	25.9316	2.6523	0.587556	4.51413	6.35773e-06	0.000132925
WNT4	43.5511	4.06888	0.620465	6.55778	5.46133e-11	3.46537e-09
EPHB2	140.948	-2.5462	0.320885	-7.93492	2.10633e-15	2.81891e-13
IL22RA1	10.3733	6.64172	1.24909	5.31726	1.05344e-07	3.4746e-06
IFNLR1	51.9868	3.00319	0.451082	6.65775	2.78052e-11	1.86436e-09
GRHL3	43.4711	4.40643	0.776471	5.67494	1.38736e-08	5.51876e-07
STPG1	37.3267	2.03819	0.556834	3.66031	0.000251908	0.00314528
NIPAL3	154.95	2.47418	0.512163	4.83085	1.35949e-06	3.44191e-05
NCMAP	28.1337	2.81871	0.891363	3.16225	0.00156553	0.0142555
RUNX3	88.6914	-3.82624	0.523794	-7.30485	2.77567e-13	2.6054e-11
CNKSR1	109.345	2.76787	0.693639	3.99035	6.59746e-05	0.00101343
CRYBG2	49.7953	4.07826	0.616859	6.61133	3.80875e-11	2.50554e-09
SFN	270.451	4.83566	0.540318	8.94965	3.56606e-19	8.64151e-17
KDF1	108.071	5.00315	0.577849	8.65824	4.79093e-18	1.01585e-15
TENT5B	18.1577	5.20903	0.997452	5.22234	1.76679e-07	5.50627e-06
SYTL1	356.784	3.10847	0.394889	7.87175	3.4971e-15	4.51972e-13
CD164L2	14.8249	7.15525	1.07973	6.62691	3.42775e-11	2.26747e-09
SMPDL3B	29.6388	3.30935	0.846243	3.91064	9.20513e-05	0.00134624
NKAIN1	61.136	2.73382	0.693313	3.94313	8.04267e-05	0.00120094
LCK	21.8088	2.27359	0.725498	3.13384	0.00172536	0.0153345
TMEM54	89.7045	3.84902	0.600355	6.41124	1.44344e-10	8.32013e-09
GJB5	99.0366	4.01232	0.72633	5.5241	3.31183e-08	1.20999e-06
GJB3	34.422	5.04461	0.785751	6.42011	1.36174e-10	7.90677e-09
TFAP2E	10.2619	2.19792	0.813227	2.70272	0.00687756	0.044723
MYCL	81.6275	3.10359	0.551603	5.6265	1.83905e-08	7.07839e-07
MFSD2A	170.769	3.23603	0.527261	6.13743	8.38674e-10	4.30169e-08
KCNQ4	17.0409	3.11376	0.800554	3.8895	0.00010045	0.00144832
CITED4	4.85029	3.45254	1.15846	2.9803	0.00287966	0.0228716
RIMKLA	39.4757	3.21699	0.705007	4.56306	5.04138e-06	0.000109037
CLDN19	19.4217	2.95683	0.89742	3.29482	0.000984857	0.00978593
SLC2A1	1047.17	2.96226	0.396853	7.46438	8.36919e-14	8.64137e-12
ATP6V0CP4	13.5562	3.30869	1.06858	3.09634	0.00195926	0.0168888
FAM183A	45.6933	3.61711	0.584735	6.1859	6.17488e-10	3.20878e-08
CFAP57	85.8257	2.95913	0.563257	5.2536	1.49157e-07	4.71033e-06
TMEM125	36.1724	2.6135	0.905022	2.88778	0.00387971	0.0289552
C1orf210	17.0945	3.29827	0.94102	3.505	0.000456613	0.00519829
TIE1	40.2259	-3.68555	0.629226	-5.85726	4.70555e-09	2.04666e-07
PTPRF	1433.01	2.82279	0.249404	11.3181	1.06708e-29	9.38558e-27
CCDC24	43.0073	2.39572	0.516843	4.63529	3.56434e-06	8.07691e-05
FAAH	161.733	2.54885	0.534009	4.77305	1.8146e-06	4.43801e-05
CYP4B1	12.7926	2.50404	0.830506	3.01507	0.00256916	0.0208304
LINC01738	7.5219	-3.68463	1.17134	-3.14566	0.00165715	0.0148662
LINC02784	7.41318	5.00777	1.48626	3.36938	0.000753375	0.00787988
PLPP3	404.567	-3.15835	0.40432	-7.81153	5.64992e-15	7.13693e-13
TACSTD2	352.858	4.32128	1.06818	4.04545	5.22226e-05	0.000829553
JUN	411.608	2.24215	0.59682	3.75683	0.000172076	0.00230354
HOOK1	255.569	2.44605	0.545216	4.48639	7.24386e-06	0.000148271
L1TD1	75.1165	-2.30917	0.50523	-4.57054	4.86461e-06	0.000105792
KANK4	327.921	-4.53458	0.417755	-10.8546	1.89552e-27	1.09792e-24
PDE4B-AS1	12.4287	-2.96462	0.94468	-3.13822	0.00169976	0.015158
RP11-510C10.4	243.39	-5.42976	0.642209	-8.45482	2.79522e-17	5.17138e-15
RP11-510C10.2	259.189	-7.27232	0.593627	-12.2506	1.66656e-34	2.19874e-31
LHX8	565.388	-5.73878	0.515224	-11.1384	8.15634e-29	5.68174e-26
RP11-510C10.3	76.4872	-5.26595	0.692681	-7.60227	2.90981e-14	3.25953e-12
RP11-87O11.1	8.85602	5.18587	1.27747	4.0595	4.91779e-05	0.000786978
PTGFR	106.508	-2.59503	0.429719	-6.03891	1.55159e-09	7.59735e-08
SNORD81	24.8456	-3.92207	0.893178	-4.39113	1.12761e-05	0.0002186
GBP1	165.884	3.99564	0.468638	8.52607	1.51401e-17	2.99623e-15
PTGES3P1	4.70982	5.48728	1.41872	3.86777	0.000109834	0.00156375
GBP7	4.42843	4.11984	1.45061	2.84008	0.00451023	0.0322714
GBP6	194.715	3.86626	0.939253	4.11631	3.84978e-05	0.000634013
PLPPR4	85.7176	-3.90644	0.736791	-5.30197	1.14562e-07	3.72688e-06
PALMD	178.329	2.1915	0.561559	3.90253	9.51911e-05	0.00138517
FRRS1	131.328	2.75914	0.492464	5.60272	2.11008e-08	8.0563e-07
VCAM1	979.496	-5.08596	0.592377	-8.58567	9.03079e-18	1.8649e-15
S1PR1	59.4278	-2.0334	0.70526	-2.88318	0.00393677	0.0292706
AKNAD1	25.6459	-2.09947	0.565735	-3.71105	0.000206403	0.0026683
CELSR2	197.946	2.86581	0.440798	6.50141	7.95682e-11	4.79591e-09
GSTM5	99.2823	-2.9471	0.51298	-5.74506	9.18877e-09	3.75585e-07
GSTM3	451.921	-2.50871	0.612344	-4.0969	4.1872e-05	0.00068389
DENND2D	87.76	2.19324	0.398459	5.5043	3.70631e-08	1.33562e-06
PIFO	58.0705	2.32589	0.553289	4.20375	2.62529e-05	0.000457036
NGF	20.6804	-2.74288	0.854655	-3.20935	0.00133037	0.0124926
LIX1L	227.974	-3.14709	0.490452	-6.41673	1.39236e-10	8.06484e-09
H2AC20	225.227	-2.15763	0.501245	-4.30455	1.67328e-05	0.000309479
C1orf54	382.616	-3.99653	0.561822	-7.11352	1.13124e-12	9.69844e-11
CTSK	890.065	-3.88246	0.341572	-11.3664	6.144e-30	5.61183e-27
BNIPL	38.1616	2.68028	0.59428	4.51013	6.4787e-06	0.000135199
CDC42SE1	254.01	2.02632	0.385314	5.25888	1.44935e-07	4.60767e-06
TMOD4	14.9013	2.01561	0.666061	3.02616	0.00247678	0.0202195
CGN	42.372	2.77952	0.813016	3.41878	0.000629022	0.0068179
TUFT1	82.3688	2.53917	0.408081	6.22221	4.90209e-10	2.58126e-08
TDRKH	20.958	2.40612	0.763481	3.15151	0.00162427	0.0146499
S100A10	1752.17	2.6532	0.453712	5.84777	4.98221e-09	2.14732e-07
S100A11	5999.17	2.10218	0.347669	6.04649	1.48035e-09	7.29363e-08
SPRR1B	81.8531	8.41218	2.13803	3.93454	8.33567e-05	0.00123491
S100A4	496.421	-3.50764	0.469622	-7.46909	8.07527e-14	8.3743e-12
S100A3	25.9758	-2.01379	0.751919	-2.6782	0.007402	0.0472153
S100A2	313.736	5.05244	0.910706	5.54782	2.89249e-08	1.07329e-06
S100A16	922.595	3.17923	0.412223	7.71239	1.23483e-14	1.46624e-12
S100A14	393.27	5.09428	0.599891	8.49201	2.03096e-17	3.82788e-15
AQP10	7.63055	3.34676	1.10241	3.03586	0.00239852	0.019739
IL6R	40.643	3.42999	0.62517	5.4865	4.0998e-08	1.4597e-06
EFNA3	152.956	2.14343	0.398296	5.38151	7.38625e-08	2.52024e-06
EFNA1	621.188	2.0845	0.280265	7.43759	1.02538e-13	1.04497e-11
RAB25	260.359	4.47209	0.420808	10.6274	2.22254e-26	1.15255e-23
SEMA4A	208.346	3.15424	0.307063	10.2723	9.39483e-25	4.29055e-22
TMEM79	96.5897	2.44755	0.43898	5.57554	2.46768e-08	9.25788e-07
NES	355.672	-3.45481	0.39901	-8.65845	4.78242e-18	1.01585e-15
PEAR1	84.4687	-3.87709	0.582372	-6.65741	2.78697e-11	1.86436e-09
OR6Y1	5.3678	4.03105	1.31146	3.07371	0.00211417	0.017878
DUSP23	326.771	2.21228	0.39982	5.53318	3.14474e-08	1.15785e-06
TAGLN2	1571.63	3.03706	0.508931	5.96752	2.4088e-09	1.12384e-07
IGSF9	696.34	3.53333	0.418608	8.44067	3.15535e-17	5.7641e-15
SLAMF9	18.471	2.30043	0.700753	3.2828	0.00102783	0.0101535
LINC01133	88.8929	4.293	0.744999	5.76242	8.29165e-09	3.42453e-07
F11R	202.577	3.54828	0.398561	8.90272	5.44927e-19	1.28128e-16
TSTD1	374.114	2.99979	0.481857	6.22547	4.80108e-10	2.53369e-08
ARHGAP30	53.1107	2.06993	0.626348	3.30476	0.000950571	0.00953703
NECTIN4	624.646	4.68287	0.570561	8.20748	2.25872e-16	3.46065e-14
KLHDC9	50.7478	2.67776	0.831243	3.22139	0.00127571	0.0120604
OLFML2B	35.5429	-3.09655	0.738234	-4.19454	2.7343e-05	0.000472592
DDR2	1348.57	-5.0525	0.360872	-14.0008	1.54122e-44	6.10016e-41
LINC00626	115.501	5.30106	1.21325	4.36931	1.2464e-05	0.000238513
ATP1B1	95.7411	2.60383	0.41351	6.29689	3.03667e-10	1.65401e-08
METTL11B	39.1368	-2.09192	0.574328	-3.64237	0.000270137	0.00333971
PRRX1	4046.79	-4.77001	0.376467	-12.6705	8.6207e-37	1.36483e-33
RP1-79C4.4	398.349	-3.44682	0.43715	-7.88476	3.15138e-15	4.12765e-13
MROH9	58.9163	2.19993	0.77129	2.85228	0.00434074	0.0313962
FMO6P	40.2944	2.39381	0.819114	2.92243	0.00347307	0.026497
FMO2	31.8579	2.25729	0.788773	2.86177	0.00421277	0.0307358
DNM3OS	1519.49	-6.26837	0.476612	-13.1519	1.65843e-39	3.5804e-36
GPR52	9.67904	-2.40429	0.727862	-3.30323	0.000955779	0.00957715
TNN	75.8596	-3.69412	0.623897	-5.92103	3.1993e-09	1.44443e-07
PAPPA2	76.1252	-2.04866	0.501996	-4.08104	4.48353e-05	0.000725306
ANGPTL1	184.891	-4.23811	0.612996	-6.91377	4.71924e-12	3.59207e-10
MR1	68.0436	2.66365	0.685619	3.88503	0.000102316	0.00146783
LAMC2	496.792	4.08165	0.438033	9.31813	1.18414e-20	3.34774e-18
NMNAT2	26.5988	2.22563	0.726685	3.06271	0.00219342	0.0184387
COLGALT2	50.174	2.89049	0.60516	4.77641	1.78449e-06	4.37789e-05
HMCN1	1879.07	-2.42021	0.500398	-4.83658	1.32095e-06	3.36225e-05
B3GALT2	41.0962	-2.3589	0.635588	-3.71137	0.000206142	0.00266696
KCNT2	202.725	-2.08362	0.44591	-4.67275	2.97194e-06	6.90584e-05
CFH	569.361	-4.2384	0.886659	-4.78019	1.75131e-06	4.30093e-05
CFHR2	6.1027	2.82578	1.06223	2.66024	0.00780851	0.0491483
NEK7	340.47	-2.34888	0.399752	-5.87585	4.20676e-09	1.85347e-07
PKP1	692.837	4.49681	0.588462	7.64163	2.14481e-14	2.48463e-12
LAD1	61.3526	3.53156	0.631727	5.59032	2.26655e-08	8.58469e-07
ELF3-AS1	9.40637	2.60583	0.924215	2.81951	0.00480977	0.0339036
ELF3	32.0989	2.53665	0.824274	3.07743	0.00208791	0.0176959
LGR6	252.144	2.99285	0.517298	5.78555	7.2277e-09	3.02722e-07
BTG2	216.859	2.80108	0.390009	7.18211	6.86451e-13	6.06016e-11
LEMD1	84.4312	4.17005	0.668793	6.23518	4.51246e-10	2.39736e-08
BLACAT1	87.9531	4.97667	0.59591	8.35138	6.74681e-17	1.14445e-14
LEMD1-DT	5.48395	3.2532	1.17319	2.77296	0.00555496	0.0378963
CDK18	73.7727	3.07488	0.701037	4.38619	1.15351e-05	0.000222732
RAB7B	105.033	3.45438	0.57654	5.99157	2.07819e-09	9.79222e-08
CH17-84K15.2	70.6246	3.94621	0.56177	7.0246	2.14686e-12	1.74601e-10
RASSF5	42.0782	2.21822	0.505808	4.38551	1.15716e-05	0.000223236
C1orf116	14.8998	2.79548	0.90058	3.10409	0.00190863	0.0165606
C4BPB	6.2323	3.73841	1.19672	3.12389	0.0017848	0.0157765
CD34	73.9931	-3.31296	0.639681	-5.17907	2.22989e-07	6.75452e-06
MIR205HG	1113.9	4.23027	0.590762	7.1607	8.02681e-13	7.00812e-11
MIR205	10.7583	6.69195	1.13467	5.89773	3.68536e-09	1.64203e-07
CAMK1G	24.5161	6.14247	0.930493	6.60131	4.07535e-11	2.66616e-09
LAMB3	371.647	4.12544	0.544207	7.58065	3.43831e-14	3.78023e-12
G0S2	22.3345	3.16464	0.785077	4.03099	5.55415e-05	0.000874668
IRF6	460.176	3.3773	0.451482	7.48047	7.40595e-14	7.78214e-12
ATF3	90.7879	2.5356	0.650286	3.89921	9.65068e-05	0.00140346
PROX1	60.743	2.00057	0.718552	2.78417	0.00536653	0.036919
HLX	9.32341	-3.18639	1.12506	-2.8322	0.00462291	0.0329091
TLR5	70.4272	2.54231	0.675311	3.76464	0.000166786	0.00224665
STUM	12.4625	2.90266	1.04415	2.77992	0.00543731	0.0372979
WNT9A	9.10796	4.39747	1.04333	4.21486	2.49938e-05	0.000438693
WNT3A	35.6191	4.52192	0.612017	7.38855	1.48436e-13	1.47492e-11
RP11-520H14.7	11.2248	2.34952	0.80851	2.90598	0.003661	0.0276883
LINC01682	6.12555	3.48973	1.04836	3.32875	0.000872362	0.00889517
MAP3K21	102.317	2.48526	0.575827	4.31599	1.58892e-05	0.000295718
SLC35F3	21.0455	6.53047	1.22183	5.34482	9.05091e-08	3.03589e-06
LINC01132	14.6391	2.9639	0.868992	3.41073	0.000647882	0.0069809
NID1	276.384	-2.63472	0.458175	-5.75047	8.89975e-09	3.6566e-07
GREM2	127.163	-5.10869	0.541113	-9.44106	3.6902e-21	1.1093e-18
RP11-467I20.2	6.01355	-6.28023	1.50346	-4.17719	2.9513e-05	0.000504227
KIF26B	62.9745	-2.30169	0.694155	-3.31582	0.000913743	0.00924172
LINC01250	10.7158	2.65373	0.784253	3.38377	0.000714981	0.00754974
AC010729.2	9.22355	3.94084	1.15349	3.41646	0.000634406	0.0068606
GRHL1	130.303	2.93456	0.631354	4.64804	3.35103e-06	7.62264e-05
CYS1	31.4869	-3.72121	0.563436	-6.60449	3.9889e-11	2.61681e-09
ODC1-DT	14.7294	2.28498	0.724334	3.15459	0.00160721	0.0145236
C2orf50	17.117	2.63306	0.770515	3.41727	0.000632514	0.00684949
TRIB2	1068.79	-2.49221	0.338596	-7.36044	1.83306e-13	1.81381e-11
AC064875.2	96.3117	-3.17018	0.622153	-5.09551	3.47809e-07	1.01099e-05
LRATD1	425.419	2.38529	0.326269	7.31081	2.65538e-13	2.50238e-11
VSNL1	247.299	2.99934	0.467904	6.41015	1.4538e-10	8.35951e-09
KCNS3	80.9255	2.12124	0.536724	3.95221	7.74337e-05	0.00116533
MATN3	16.6871	-2.48455	0.699309	-3.55286	0.000381067	0.00445573
GDF7	34.2303	-2.66915	0.893316	-2.98791	0.0028089	0.0223995
AC009411.2	4.71752	-4.92332	1.61167	-3.05479	0.00225221	0.0188162
MAPRE3	37.7982	2.53219	0.774809	3.26815	0.00108253	0.0105913
EMILIN1	57.1554	-4.06947	0.492074	-8.27003	1.33923e-16	2.10622e-14
KHK	14.3297	4.00564	1.09134	3.67037	0.000242199	0.00304703
KRTCAP3	77.657	3.33023	0.380496	8.75235	2.08961e-18	4.59481e-16
CAPN14	12.1415	3.12404	0.916062	3.4103	0.000648926	0.00698701
KRT18P52	11.265	5.55404	1.15822	4.79532	1.62416e-06	4.02616e-05
LTBP1	2119.69	-2.10038	0.427932	-4.90821	9.19125e-07	2.43338e-05
RP11-816B18.1	4.31743	5.36673	1.63695	3.2785	0.00104361	0.0102879
RP11-257N21.1	16.222	-3.47824	1.11243	-3.1267	0.00176783	0.0156592
VIT	251.224	-4.55369	0.497299	-9.15686	5.34317e-20	1.39439e-17
TMEM178A	23.8725	2.28979	0.543843	4.21039	2.54932e-05	0.00044614
SIX2	57.9019	-6.67123	0.723071	-9.22624	2.80311e-20	7.56459e-18
EPAS1	92.6909	-3.31823	0.601925	-5.51271	3.53358e-08	1.27725e-06
EPCAM	1086.75	3.93985	0.598751	6.5801	4.70125e-11	3.03384e-09
NRXN1	893.907	-2.34952	0.394002	-5.96322	2.47315e-09	1.14936e-07
RP11-737H13.1	16.2919	-2.17536	0.644517	-3.37517	0.000737697	0.00774901
RP11-358H12.1	4.39036	-3.60911	1.22687	-2.94173	0.00326386	0.0252805
RP11-391D19.1	43.0134	-3.17324	0.616992	-5.14309	2.70263e-07	8.07321e-06
CCDC88A	1571.08	-2.33234	0.336856	-6.92385	4.39537e-12	3.36714e-10
OTX1	44.4081	4.33363	0.799687	5.41916	5.98799e-08	2.08203e-06
AC074289.1	55.4349	2.47092	0.600231	4.11662	3.84472e-05	0.000633618
MEIS1	400.824	4.22598	0.516828	8.17676	2.91579e-16	4.38254e-14
CNRIP1	125.259	-4.59395	0.408846	-11.2364	2.70269e-29	1.94496e-26
ADD2	83.1719	3.70413	1.26285	2.93315	0.00335539	0.0258724
OR7E91P	6.68082	4.76329	1.33539	3.56698	0.000361118	0.00425811
DYSF	38.1725	-2.02474	0.656213	-3.08548	0.00203221	0.0173227
CYP26B1	136.328	-5.30152	0.681851	-7.77519	7.53368e-15	9.31821e-13
SPR	25.7544	2.71771	0.879472	3.09016	0.00200049	0.0171199
FBXO41	41.1715	2.0663	0.52464	3.93852	8.19871e-05	0.00121766
ACTG2	97.4276	4.98653	1.39344	3.57857	0.000345483	0.00410227
LRRTM4	76.4994	-2.85411	0.537732	-5.30768	1.11032e-07	3.647e-06
LRRTM1	67.2812	-2.85986	0.655283	-4.36432	1.27519e-05	0.000243166
VAMP8	365.016	3.72619	0.544707	6.84072	7.87961e-12	5.70503e-10
REEP1	160.39	2.38603	0.396106	6.02371	1.70468e-09	8.21149e-08
FOXI3	114.652	3.00659	0.493936	6.087	1.15049e-09	5.76412e-08
PROM2	24.7005	2.08392	0.680135	3.06398	0.0021841	0.0183734
KCNIP3	56.8251	-2.33002	0.591343	-3.94022	8.14076e-05	0.00121132
IL18R1	10.5953	2.81495	0.988324	2.84821	0.0043966	0.031678
EDAR	62.8086	3.57238	0.668749	5.34189	9.1985e-08	3.0767e-06
RPL37P12	4.54788	3.51857	1.30284	2.70069	0.00691968	0.0449231
BCL2L11	143.991	2.70779	0.456634	5.9299	3.03124e-09	1.38169e-07
RP11-803D5.4	8.74094	4.2528	1.16761	3.64231	0.000270205	0.00333971
IL36RN	13.7697	4.53728	1.15546	3.92682	8.60765e-05	0.00127044
IL1RN	63.7633	6.76545	1.42341	4.75301	2.00415e-06	4.85163e-05
STEAP3	20.4065	2.64888	0.856127	3.09403	0.0019746	0.0169727
TFCP2L1	41.3569	2.2923	0.807868	2.83747	0.00454729	0.0324584
GYPC	141.332	-2.76872	0.631634	-4.38342	1.1683e-05	0.000225201
FAR2P2	88.5369	3.2535	0.525192	6.19488	5.83302e-10	3.03777e-08
FAR2P3	12.9389	2.87019	1.04825	2.73808	0.00617984	0.0410399
LYPD1	20.8933	-3.90529	0.839615	-4.65129	3.29872e-06	7.52527e-05
NCKAP5-IT1	13.0675	3.89141	0.924299	4.21012	2.55232e-05	0.000446337
CXCR4	491.574	2.06322	0.521093	3.95941	7.51343e-05	0.00113577
ZEB2	1260.16	-4.92462	0.436263	-11.2882	1.50108e-29	1.22461e-26
RP11-107E5.3	128.137	-4.97025	1.0609	-4.68495	2.80029e-06	6.54541e-05
LYPD6	42.9664	-2.09381	0.731883	-2.86086	0.00422495	0.0307868
TNFAIP6	97.928	-4.49971	0.528943	-8.50698	1.78527e-17	3.41909e-15
CD302	23.5219	-3.10589	0.828342	-3.74952	0.000177172	0.00235714
ITGB6	47.1511	2.78628	0.652717	4.26875	1.96574e-05	0.000355811
IFIH1	17.1617	2.14933	0.744254	2.8879	0.00387826	0.0289535
COBLL1	216.862	2.51519	0.422538	5.95257	2.63965e-09	1.2125e-07
AC019181.3	23.9986	4.01017	0.696021	5.76156	8.33396e-09	3.43602e-07
SNORA70F	7.34238	4.45937	1.18226	3.7719	0.000162008	0.00219223
GALNT3	205.585	2.17494	0.500161	4.34849	1.37081e-05	0.000258775
NOSTRIN	15.5203	-2.56166	0.75997	-3.37074	0.000749661	0.00784963
KLHL41	9.97079	-2.26783	0.800945	-2.83144	0.00463385	0.0329413
MYO3B	30.5062	2.53094	0.647512	3.90871	9.27888e-05	0.0013552
SP5	67.9599	3.18986	0.612526	5.20771	1.91187e-07	5.88885e-06
GAD1	119.548	2.02959	0.555591	3.65302	0.000259174	0.00322413
DLX1	152.681	-5.79611	0.991963	-5.84307	5.12489e-09	2.20482e-07
WIPF1	303.173	-3.58829	0.345401	-10.3888	2.78888e-25	1.29863e-22
CHRNA1	18.393	-2.99928	0.616868	-4.86212	1.16137e-06	3.00112e-05
CHN1	654.955	-2.80729	0.34586	-8.11684	4.78473e-16	6.80406e-14
FKBP7	460.993	-2.20835	0.355017	-6.22042	4.9583e-10	2.60339e-08
RP11-171I2.3	10.9631	-2.43238	0.783512	-3.10446	0.00190628	0.0165461
ITGAV	2407.56	-2.34204	0.487968	-4.79958	1.59e-06	3.94973e-05
COL3A1	21063.7	-6.42696	0.341486	-18.8206	5.12201e-79	1.21637e-74
ANKRD44	361.438	-2.32469	0.362953	-6.40494	1.50432e-10	8.62911e-09
RFTN2	200.921	-4.87255	0.389217	-12.5189	5.88786e-36	8.73906e-33
PLCL1	70.7166	-2.9696	0.487759	-6.08825	1.14152e-09	5.73123e-08
SATB2	789.641	-4.97998	0.42199	-11.8012	3.84873e-32	4.44375e-29
SATB2-AS1	262.243	-6.42961	0.484928	-13.2589	4.00789e-40	1.18974e-36
CASP10	37.7764	3.14082	0.786976	3.99099	6.57977e-05	0.00101137
FZD5	16.8078	2.95484	0.879669	3.35904	0.000782142	0.00813948
ACADL	61.2964	2.99274	0.599905	4.98868	6.07932e-07	1.67484e-05
FN1	2704.32	-5.42755	0.410211	-13.2311	5.80151e-40	1.37774e-36
SLC11A1	31.4847	2.17341	0.590659	3.67964	0.000233567	0.00295512
WNT6	98.9549	4.1022	0.52114	7.87158	3.50189e-15	4.51972e-13
WNT10A	92.7446	3.04259	0.786527	3.86838	0.000109561	0.00156079
TUBA4A	142.584	4.23554	0.702836	6.02636	1.67694e-09	8.11079e-08
SGPP2	22.4309	2.1785	0.77662	2.8051	0.00503013	0.0351857
KCNE4	15.7988	-2.60321	0.687362	-3.78725	0.000152326	0.00207899
DOCK10	171.938	-3.03291	0.412638	-7.35004	1.98144e-13	1.93643e-11
RP11-395N3.2	39.4224	2.53215	0.550821	4.59705	4.2851e-06	9.4751e-05
PID1	173.342	2.05752	0.596195	3.45109	0.000558334	0.00616712
NPPC	13.9227	4.39838	0.913992	4.81227	1.49222e-06	3.73416e-05
ARL4C	291.066	2.35508	0.423714	5.55819	2.72592e-08	1.01466e-06
COL6A3	2947.38	-5.20302	0.460353	-11.3022	1.27904e-29	1.08481e-26
AC112721.1	15.4464	-4.15101	0.967045	-4.29247	1.76694e-05	0.000324275
AC112721.2	22.1926	-5.73135	0.927567	-6.1789	6.45478e-10	3.33961e-08
RAMP1	117.268	3.85977	1.04337	3.69932	0.00021618	0.00277805
HES6	16.7515	3.9153	1.17202	3.34063	0.000835885	0.00857478
TWIST2	164.998	-5.41386	0.658551	-8.22087	2.02039e-16	3.1156e-14
OTOS	4.36634	5.39436	1.48454	3.63369	0.000279401	0.00342192
GPC1	711.214	2.60408	0.389932	6.67831	2.41721e-11	1.63079e-09
KIF1A	307.424	3.59291	0.553893	6.48666	8.77627e-11	5.23665e-09
MAB21L4	13.1844	4.4787	1.21224	3.69456	0.00022027	0.00281765
SNED1	142.74	-3.0773	0.673548	-4.56879	4.90551e-06	0.000106486
LINC00606	5.12559	4.3531	1.55016	2.80817	0.00498246	0.034914
TMEM40	47.0912	3.87762	0.703376	5.51287	3.53039e-08	1.27725e-06
LINC01267	5.40743	4.55798	1.42097	3.20766	0.00133821	0.0125612
KCNH8	81.6333	2.25836	0.418302	5.39886	6.70657e-08	2.30204e-06
KAT2B	286.721	2.51628	0.374825	6.71322	1.90375e-11	1.29542e-09
THRB	55.5291	-2.30214	0.548796	-4.1949	2.72992e-05	0.000472179
RARB	671.46	-2.11873	0.398529	-5.31638	1.05851e-07	3.48648e-06
LRRC3B	99.9058	-3.58424	0.605801	-5.91652	3.28815e-09	1.48173e-07
RBMS3	293.57	-2.39279	0.32715	-7.31406	2.59182e-13	2.45221e-11
CMTM7	125.089	-2.05349	0.649726	-3.16055	0.00157471	0.0143116
SUSD5	45.5713	-2.33452	0.512965	-4.55103	5.33844e-06	0.00011442
SCN5A	20.6435	2.41289	0.6434	3.75022	0.000176679	0.00235241
ENTPD3	55.9593	3.03027	0.535882	5.65473	1.56093e-08	6.09685e-07
ZNF620	41.2946	2.50631	0.593942	4.21979	2.44534e-05	0.0004308
TRAK1	443.294	2.34066	0.332128	7.04745	1.82226e-12	1.50784e-10
VIPR1	85.2755	2.63044	0.449785	5.84821	4.96893e-09	2.1455e-07
VIPR1-AS1	15.8559	3.24139	0.92295	3.51199	0.00044476	0.0050853
RP4-555D20.4	9.18443	-5.4013	1.09575	-4.92933	8.25139e-07	2.21557e-05
RP4-555D20.2	440.759	-5.12695	0.581531	-8.8163	1.18301e-18	2.67563e-16
CDCP1	87.3185	3.83169	1.16139	3.29923	0.00096951	0.00968612
TMEM158	74.7101	-2.81717	0.47563	-5.92303	3.16068e-09	1.43244e-07
MYL3	33.1476	-2.0897	0.537286	-3.88937	0.000100507	0.00144832
PTH1R	130.661	-4.51002	0.647285	-6.9676	3.22401e-12	2.55213e-10
NBEAL2	75.96	2.85387	0.516086	5.52983	3.20543e-08	1.17837e-06
NRADDP	9.25818	3.55534	1.15899	3.06761	0.00215779	0.0181907
PLXNB1	865.92	2.16682	0.424534	5.10399	3.32562e-07	9.70231e-06
NCKIPSD	100.919	2.24451	0.418894	5.35817	8.40684e-08	2.83991e-06
WDR6	444.887	2.14718	0.621057	3.45731	0.000545603	0.00603773
RP5-1157M23.2	4.73556	3.66763	1.16169	3.15715	0.00159322	0.0144411
PTPRG	826.462	-2.0491	0.325847	-6.28852	3.20497e-10	1.74169e-08
SYNPR	45.5289	3.9909	0.782492	5.10025	3.39209e-07	9.87198e-06
FOXP1-AS1	19.3496	2.1062	0.743969	2.83103	0.00463989	0.032951
EIF4E3	158.781	-2.69709	0.387506	-6.96012	3.3998e-12	2.67346e-10
GPR27	57.7307	-2.36266	0.478016	-4.94264	7.70721e-07	2.0799e-05
GXYLT2	122.499	-2.15613	0.488692	-4.41204	1.024e-05	0.000200643
PDZRN3	347.382	-3.06754	0.420623	-7.29284	3.0349e-13	2.83752e-11
RNU7-119P	5.9893	-5.7758	1.58652	-3.64055	0.00027206	0.00335805
CTD-2006M22.2	8.79812	-3.94727	0.929434	-4.24696	2.16688e-05	0.00038691
ROBO2	614.354	-2.15221	0.488074	-4.4096	1.03562e-05	0.000202253
HMGB1P38	4.53179	3.59547	1.18912	3.02364	0.00249751	0.0203538
EPHA3	901.011	-5.62741	0.535502	-10.5087	7.87995e-26	3.8986e-23
RP11-784B9.1	13.1295	-4.21566	0.921817	-4.57321	4.80319e-06	0.000104744
PROS1	248.126	2.07508	0.449178	4.61972	3.84264e-06	8.61709e-05
RP11-446H18.6	5.70528	-3.29301	1.10379	-2.98336	0.00285102	0.0226669
ZBED2	7.38205	3.89007	1.30256	2.98648	0.00282206	0.0224818
C3orf52	83.6726	2.53153	0.63507	3.98622	6.7133e-05	0.00102856
GCSAM	19.7848	3.64512	0.774689	4.70527	2.53531e-06	5.99091e-05
TBILA	62.7388	2.79417	0.788036	3.54574	0.000391507	0.00455761
CCDC80	803.457	-3.64839	0.357122	-10.2161	1.67994e-24	7.38802e-22
LSAMP	591.882	-4.49204	0.398472	-11.2732	1.78056e-29	1.3214e-26
ARHGAP31	104.309	-3.46411	0.45461	-7.61996	2.53749e-14	2.89713e-12
RPS26P21	8.26071	-2.51578	0.86913	-2.8946	0.00379642	0.0284893
PLXND1	69.676	-2.65218	0.589234	-4.50107	6.76134e-06	0.000139868
COL6A5	10.5285	2.79384	0.854352	3.27013	0.00107497	0.0105315
NUDT16L2P	14.0927	2.39651	0.862182	2.77959	0.00544283	0.037325
ACP3	84.8215	2.82828	0.773633	3.65584	0.000256337	0.00319386
SLCO2A1	141.103	2.18998	0.588242	3.72292	0.000196932	0.00256964
SOX14	20.3592	2.71617	0.985238	2.75686	0.00583587	0.0393164
LINC01210	29.0655	2.90614	0.830958	3.49734	0.000469928	0.00533709
CLSTN2	122.034	2.00534	0.702482	2.85465	0.0043084	0.0312606
KRT18P35	4.43456	5.40828	1.34802	4.01202	6.02009e-05	0.000936862
TRPC1	103.246	-2.52163	0.564359	-4.46813	7.89052e-06	0.00015907
CHST2	156.512	-5.49506	0.55724	-9.86121	6.13073e-23	2.27488e-20
RP11-80H8.4	11.5494	-2.49128	0.791176	-3.14883	0.00163924	0.0147446
TM4SF18	57.4616	-2.87351	0.518709	-5.53973	3.02938e-08	1.11711e-06
TM4SF1	610.198	3.69917	1.03969	3.55796	0.000373739	0.00438083
WWTR1	555.94	-2.079	0.331562	-6.27033	3.60285e-10	1.94898e-08
PTX3	75.2693	-6.3485	0.80011	-7.93453	2.11288e-15	2.81891e-13
LINC01997	6.69232	3.02561	0.924197	3.27377	0.00106122	0.0104313
TNFSF10	167.792	2.87479	0.433572	6.63047	3.34629e-11	2.21977e-09
LINC02068	5.59292	3.97255	1.25972	3.15352	0.00161315	0.0145718
NLGN1-AS1	24.6746	-4.17976	0.894912	-4.67058	3.00356e-06	6.96569e-05
RP11-114M1.3	6.40657	3.31661	1.23755	2.67999	0.00736251	0.0470013
GNB4	367.788	-2.49868	0.382733	-6.52852	6.6423e-11	4.08656e-09
SOX2	136.708	2.60527	0.434282	5.99902	1.98508e-09	9.42835e-08
LAMP3	11.1346	3.95861	0.88983	4.44872	8.63827e-06	0.000172243
RP11-329B9.3	5.92292	-3.57209	1.00368	-3.55899	0.000372282	0.00437239
C3orf70	143.422	-2.4707	0.447966	-5.51538	3.48018e-08	1.2676e-06
TP63	1101.04	3.59309	0.532525	6.74728	1.50642e-11	1.03942e-09
CLDN1	281.33	4.74379	0.964941	4.91615	8.82646e-07	2.35253e-05
ATP13A4	61.8554	2.10856	0.746772	2.82357	0.00474923	0.0335669
AC046143.3	54.6508	-2.82583	0.595586	-4.74462	2.08903e-06	5.03658e-05
APOD	82.0173	-5.09417	0.851791	-5.98054	2.22395e-09	1.04376e-07
BDH1	43.3639	2.22319	0.817031	2.72106	0.0065072	0.0427595
FAM157A	7.39582	3.4738	1.25648	2.76471	0.00569726	0.0386016
RP11-1191J2.5	13.3691	2.09413	0.748855	2.79644	0.0051669	0.0358468
RP11-489M13.4	4.77108	4.2753	1.26314	3.38466	0.000712666	0.007532
LINC01396	17.9067	-2.17701	0.645543	-3.37236	0.000745257	0.00781282
MSX1	1387.56	-5.99816	0.596556	-10.0546	8.76462e-24	3.65162e-21
CYTL1	2148.85	-3.21561	0.510609	-6.29759	3.02304e-10	1.65037e-08
HTRA3	29.6643	-3.51209	0.946491	-3.71064	0.000206735	0.00267113
SLC2A9	45.1531	2.58638	0.688857	3.7546	0.000173619	0.00232156
C1QTNF7	190.949	-4.80543	0.484855	-9.91106	3.72676e-23	1.45087e-20
RP11-484O2.1	12.9523	-2.43838	0.666025	-3.66109	0.000251144	0.00313739
LDB2	216.315	-3.88131	0.400775	-9.68453	3.5082e-22	1.17342e-19
RP11-416B16.1	9.01829	4.11773	1.10165	3.73779	0.000185648	0.00244525
SEL1L3	106.468	2.28255	0.498278	4.58088	4.6302e-06	0.000101344
ARAP2	144.42	2.12966	0.654948	3.25165	0.00114738	0.0110809
C4orf19	27.6137	2.34964	0.685617	3.42705	0.000610185	0.00663915
CHRNA9	38.2151	-2.26885	0.659485	-3.44033	0.000581002	0.00636422
RBM47	60.5342	2.50135	0.645205	3.87683	0.000105827	0.00151488
LIMCH1	655.742	-3.91956	0.472961	-8.28727	1.15873e-16	1.88477e-14
KIT	91.6689	-2.02649	0.440573	-4.59967	4.23152e-06	9.38284e-05
KDR	79.0627	-3.6136	0.55217	-6.54435	5.97531e-11	3.75401e-09
NMU	63.6735	2.95486	0.635274	4.65131	3.29828e-06	7.52527e-05
HOPX	193.24	2.29678	0.626515	3.66597	0.000246406	0.00309284
SPINK2	21.2013	4.03848	0.896746	4.50349	6.6847e-06	0.000138645
IGFBP7	572.5	-2.26872	0.524371	-4.32655	1.51464e-05	0.000283002
EPHA5	134.59	-2.26411	0.452626	-5.00217	5.66889e-07	1.57485e-05
STAP1	30.3869	2.38649	0.776438	3.07364	0.00211467	0.017878
ODAM	51.6377	4.40839	0.646913	6.81451	9.45876e-12	6.7863e-10
RASSF6	34.8858	2.55702	0.783369	3.26413	0.00109802	0.0107087
BTC	32.1413	3.58889	0.891675	4.02488	5.70045e-05	0.000894741
PARM1	144.401	3.64256	0.603605	6.03467	1.59287e-09	7.76745e-08
SHROOM3-AS1	66.1335	-2.21268	0.490134	-4.51444	6.34829e-06	0.000132925
SEPTIN11	2957.18	-2.60053	0.349945	-7.43126	1.07569e-13	1.08704e-11
SERBP1P5	16.7167	2.6622	0.791253	3.36453	0.000766736	0.0080002
ANXA3	322.944	2.43961	0.530079	4.60235	4.17744e-06	9.28024e-05
CDS1	103.664	2.46163	0.338879	7.26405	3.75683e-13	3.47148e-11
TECRP1	59.857	2.90066	0.812591	3.56964	0.000357469	0.00422137
ABCG2	81.5797	-2.48442	0.543138	-4.57419	4.78058e-06	0.000104443
HERC6	49.1415	2.98528	0.546073	5.46682	4.58175e-08	1.617e-06
EMCN	78.4169	-2.42862	0.462864	-5.24695	1.54637e-07	4.86399e-06
MANBA	116.473	2.03059	0.360845	5.62732	1.83026e-08	7.05601e-07
DKK2	138.156	-5.15735	0.631955	-8.16095	3.32413e-16	4.96487e-14
SGMS2	131.049	-2.64615	0.425414	-6.22017	4.96604e-10	2.60339e-08
LEF1	1284.62	-2.41647	0.626572	-3.85665	0.000114954	0.00163078
COL25A1	216.79	-2.08441	0.499766	-4.17077	3.0357e-05	0.000516787
RP11-380D23.1	52.2034	4.14183	0.806966	5.13259	2.85782e-07	8.47284e-06
PANCR	159.067	3.99223	0.395667	10.0899	6.1244e-24	2.59718e-21
PITX2	3235.78	3.5791	0.375913	9.52108	1.71381e-21	5.21789e-19
RP11-621B23.1	17.2232	3.86004	0.835471	4.62019	3.83382e-06	8.60545e-05
AC004704.1	16.1791	2.38339	0.701018	3.3999	0.000674103	0.00720134
RP11-97F8.4	33.7562	-3.24267	0.634989	-5.10666	3.27897e-07	9.58977e-06
RP11-97F8.2	63.3272	-2.88683	0.647829	-4.45616	8.34412e-06	0.000167405
RP11-46H14.1	28.4394	-2.42991	0.704214	-3.45053	0.000559495	0.0061742
NDST3	110.112	-2.42956	0.3746	-6.48574	8.82998e-11	5.24278e-09
PDE5A	1695.73	-3.20743	0.431102	-7.44007	1.00635e-13	1.03012e-11
PRDM5	241.996	-2.4165	0.41662	-5.80024	6.62217e-09	2.78836e-07
NDNF	370.865	-7.21531	0.609254	-11.8429	2.34318e-32	2.92873e-29
FAT4	325.858	-2.94544	0.450444	-6.53898	6.19393e-11	3.85061e-09
PCDH10	158.269	-5.23017	0.463441	-11.2855	1.54701e-29	1.22461e-26
PABPC4L	187.465	-2.16509	0.442176	-4.89644	9.75901e-07	2.56937e-05
PCDH18	2318.9	-4.69626	0.516499	-9.09249	9.67975e-20	2.44548e-17
RP13-884E18.2	27.4326	-3.69566	0.868747	-4.25402	2.0997e-05	0.000377197
RNF150	605.172	-2.47647	0.380663	-6.50568	7.73426e-11	4.67362e-09
EDNRA	558.274	-4.16921	0.425391	-9.80089	1.11602e-22	4.01563e-20
RP11-752L20.3	113.882	-2.54439	0.405857	-6.26919	3.62938e-10	1.95887e-08
GTF2F2P1	15.7033	-2.77218	0.971577	-2.85328	0.00432704	0.0313384
MAB21L2	20.6961	-5.02723	0.983777	-5.11013	3.21932e-07	9.43856e-06
FAM160A1	127.492	2.15336	0.449787	4.78752	1.68859e-06	4.16845e-05
RP11-206F17.3	6.95454	2.6068	0.910286	2.86372	0.00418701	0.0306113
TLR2	25.9023	-2.0716	0.539635	-3.83889	0.00012359	0.00173267
RNF175	97.1744	-2.71285	0.491898	-5.51507	3.48644e-08	1.26793e-06
SFRP2	501.874	-5.90523	0.945768	-6.24385	4.26923e-10	2.27833e-08
GUCY1B1	273.096	-3.55543	0.518694	-6.85458	7.15239e-12	5.24244e-10
FAM198B-AS1	23.7521	2.87601	0.971139	2.96148	0.00306164	0.0240198
GK3P	10.4051	4.09846	0.991879	4.13201	3.59603e-05	0.000595527
GALNTL6	121.566	-3.35998	0.421753	-7.96671	1.62957e-15	2.24994e-13
HAND2	64.814	-3.6657	1.37319	-2.66948	0.00759696	0.0481485
HAND2-AS1	124.426	-3.01371	1.1011	-2.73699	0.00620044	0.0411537
HPGD	151.316	2.45438	0.665752	3.68663	0.000227246	0.00288899
IRF2-DT	8.284	4.21384	1.03847	4.05776	4.9546e-05	0.000791803
SLC25A4	173.057	2.89078	0.425906	6.78738	1.14185e-11	8.02266e-10
PDLIM3	61.054	2.29043	0.665369	3.44235	0.000576694	0.00632962
SORBS2	199.381	2.28134	0.441009	5.17301	2.30354e-07	6.95985e-06
RP11-301L8.2	6.62361	3.2416	1.03779	3.12357	0.0017867	0.0157851
ZFP42	56.1438	4.02863	0.668654	6.02499	1.69119e-09	8.16308e-08
SLC9A3	4.44315	3.13879	1.13145	2.77414	0.00553479	0.0378354
SLC9A3-AS1	215.999	2.91838	0.435587	6.69988	2.0859e-11	1.41531e-09
RP11-310P5.2	4.37956	5.39621	1.70666	3.16186	0.00156766	0.0142639
TPPP	29.5102	3.26675	0.75988	4.29904	1.71541e-05	0.000316285
CTD-2589H19.6	9.85018	2.88353	0.888741	3.24451	0.00117653	0.0113175
ZDHHC11B	34.2105	3.02615	0.671811	4.50447	6.65391e-06	0.000138248
RP11-661C8.4	11.5181	3.10592	0.927775	3.34771	0.000814814	0.0083876
NKD2	73.6404	-2.05584	0.651563	-3.15524	0.00160365	0.0145025
IRX2	398.497	3.27601	0.601272	5.44845	5.08092e-08	1.77444e-06
IRX1	66.4335	3.01433	0.699237	4.31089	1.62602e-05	0.000301913
FBXL7	203.127	-2.23563	0.328818	-6.79901	1.05342e-11	7.46764e-10
CTD-2350J17.1	8.52833	-3.04232	0.917749	-3.31498	0.000916501	0.00924992
RP11-360I2.1	10.2748	-2.06823	0.694054	-2.97992	0.00288323	0.0228847
CDH10	38.3666	-2.45744	0.527646	-4.65736	3.20286e-06	7.34893e-05
CDH6	36.8494	-2.12771	0.757398	-2.80924	0.00496588	0.0348184
CTD-2290C23.1	18.9007	2.1844	0.773009	2.82584	0.00471563	0.0334045
ADAMTS12	78.8383	-3.18411	0.524156	-6.07473	1.24198e-09	6.20938e-08
EGFLAM	49.6846	-3.49671	0.57608	-6.06984	1.28039e-09	6.37457e-08
PTGER4	23.9141	2.2979	0.820712	2.79989	0.00511208	0.0356062
GHR	58.1859	-2.8991	0.419044	-6.91835	4.5693e-12	3.48912e-10
FGF10	418.97	-4.19879	0.377044	-11.1361	8.3738e-29	5.68174e-26
FGF10-AS1	133.018	-6.03661	0.650202	-9.2842	1.62919e-20	4.55176e-18
LINC02224	54.8389	-5.22546	0.699081	-7.47476	7.73451e-14	8.0916e-12
CTD-2314G24.2	49.0177	2.495	0.86889	2.87148	0.0040855	0.0300752
ISL1	147.874	3.17208	1.11331	2.84924	0.00438241	0.03161
ITGA1	1097.1	-4.90866	0.592803	-8.28042	1.22739e-16	1.96947e-14
CTD-2288O8.3	33.2813	-3.58136	0.75918	-4.71741	2.38867e-06	5.67268e-05
CTD-2175A23.1	33.5244	-3.03638	0.63592	-4.77478	1.79902e-06	4.40445e-05
ITGA2	1421.94	3.41228	0.375853	9.07875	1.09832e-19	2.71697e-17
CTD-2366F13.3	56.136	3.56867	0.680641	5.24311	1.57893e-07	4.94677e-06
SNX18	319.995	-2.89243	0.438262	-6.59977	4.11787e-11	2.68657e-09
ZSWIM6	380.702	-2.13008	0.38357	-5.55331	2.8031e-08	1.04175e-06
RP11-631M6.2	134.626	-2.54948	0.545605	-4.67277	2.97172e-06	6.90584e-05
ADAMTS6	576.947	-3.01205	0.464412	-6.48572	8.83069e-11	5.24278e-09
CENPK	830.658	-2.09601	0.512007	-4.09371	4.24531e-05	0.000691004
PPWD1	955.704	-2.43927	0.514991	-4.73654	2.174e-06	5.21497e-05
RP11-434D9.1	94.7854	2.56159	0.401652	6.37764	1.79837e-10	1.01927e-08
RP11-83M16.6	11.7498	3.20249	0.883418	3.62512	0.000288827	0.00351928
CCDC125	27.63	3.99066	0.612838	6.51177	7.4268e-11	4.51079e-09
MARVELD2	35.5584	3.43132	0.762576	4.49964	6.80689e-06	0.000140579
OCLN	41.4048	3.7883	0.790431	4.79271	1.64546e-06	4.07046e-05
ENC1	1667.59	-2.26122	0.4344	-5.20539	1.93592e-07	5.9552e-06
F2RL1	68.6228	4.6316	0.629556	7.35693	1.88182e-13	1.85433e-11
HAPLN1	294.787	-2.68536	0.580686	-4.62446	3.75569e-06	8.46206e-05
EDIL3	327.181	-4.0848	0.398063	-10.2617	1.04871e-24	4.699e-22
MEF2C	254.274	-3.84538	0.461814	-8.3267	8.31252e-17	1.37087e-14
ADGRV1	193.983	2.08271	0.464387	4.48486	7.29631e-06	0.00014886
NR2F1	19.9378	-3.44762	0.874045	-3.94445	7.99843e-05	0.00119702
ELL2	324.225	2.31568	0.334425	6.92435	4.37968e-12	3.36598e-10
RGMB	348.662	-3.10122	0.494943	-6.26582	3.70865e-10	1.9926e-08
RGMB-AS1	7.13125	-3.73224	1.10771	-3.36932	0.000753546	0.00787988
GJA1P1	4.94814	-3.27814	1.01622	-3.2258	0.00125619	0.0119281
TRIM36-IT1	7.95631	6.25604	1.3287	4.70838	2.49688e-06	5.91185e-05
CTC-339F2.2	10.5854	2.47394	0.778908	3.17616	0.00149238	0.0137003
PRR16	23.8817	-2.5194	0.53799	-4.68298	2.82739e-06	6.59576e-05
LOX	105.056	-2.2926	0.392805	-5.83648	5.33154e-09	2.28132e-07
PRDM6	70.6223	-2.42517	0.493392	-4.9153	8.86475e-07	2.35908e-05
KRT8P33	16.7412	2.5019	0.887384	2.81941	0.00481114	0.0339036
MEGF10	97.7814	-3.89604	0.441313	-8.8283	1.06276e-18	2.42678e-16
SLC27A6	71.9664	-2.12031	0.463862	-4.57099	4.85426e-06	0.000105664
CTC-575N7.1	46.9846	-2.48378	0.592995	-4.18854	2.80757e-05	0.000483848
CHSY3	39.1489	-2.28761	0.683724	-3.34581	0.000820432	0.00843812
PDLIM4	725.888	2.07601	0.342213	6.06644	1.3078e-09	6.49743e-08
RP11-485M7.4	5.53345	3.02603	1.11766	2.70748	0.0067797	0.0441713
FSTL4	37.622	2.57692	0.722025	3.56902	0.000358323	0.00422935
PITX1	576.077	2.73809	0.514122	5.32575	1.00538e-07	3.32533e-06
C5orf66	27.1263	2.50727	0.535374	4.68321	2.82419e-06	6.59478e-05
C5orf66-AS1	21.2607	5.25182	0.897782	5.84977	4.92245e-09	2.1293e-07
TGFBI	1491.27	-3.77958	0.983365	-3.84352	0.000121284	0.00171045
REEP2	75.0407	2.16701	0.711476	3.0458	0.00232065	0.0192762
CXXC5	227.56	-2.26612	0.456418	-4.965	6.87022e-07	1.87749e-05
CTB-131B5.2	12.6534	2.46045	0.706216	3.48399	0.000494003	0.00557585
ARAP3	145.56	-2.15307	0.507726	-4.24061	2.22916e-05	0.000397732
ARHGAP26	264.293	2.08559	0.432099	4.82664	1.38853e-06	3.49681e-05
RP11-278J6.4	4.73212	4.24266	1.27082	3.33853	0.000842225	0.00863235
SH3RF2	139.332	4.02174	0.605958	6.637	3.20126e-11	2.12951e-09
AC005351.1	8.18716	3.6823	1.02464	3.59376	0.000325943	0.0039054
PPP2R2B	33.1248	2.81657	0.576627	4.88456	1.03659e-06	2.71977e-05
C5orf46	9.05718	4.39954	1.12503	3.91061	9.20621e-05	0.00134624
ADRB2	11.9733	3.55017	0.945686	3.75407	0.000173986	0.00232516
ARHGEF37	73.7634	2.16609	0.506121	4.27978	1.87079e-05	0.000341225
PDGFRB	568.278	-4.41106	0.358009	-12.3211	6.97624e-35	9.74539e-32
FAT2	261.657	3.97968	0.496428	8.01663	1.08686e-15	1.52727e-13
CTC-251D13.1	11.4409	3.82919	1.14702	3.3384	0.000842638	0.00863286
GRIA1	168.209	2.93388	0.558068	5.2572	1.46265e-07	4.64371e-06
GALNT10	125.645	-2.05049	0.456662	-4.49017	7.11664e-06	0.000145946
SGCD	179.057	-3.79392	0.394823	-9.60919	7.31243e-22	2.31541e-19
CYFIP2	221.151	2.37285	0.340809	6.96242	3.34479e-12	2.63894e-10
EBF1	43.3268	-2.1592	0.686401	-3.14569	0.00165698	0.0148662
SLIT3	194.509	-2.76791	0.419629	-6.59609	4.22149e-11	2.74663e-09
SLIT3-AS1	29.0504	-2.25374	0.729233	-3.09056	0.0019978	0.0171092
DUSP1	457.466	2.30459	0.434393	5.3053	1.12489e-07	3.67453e-06
STC2	10.8276	2.48206	0.771086	3.21892	0.00128675	0.0121357
DRD1	8.25548	3.84669	1.26814	3.03333	0.00241867	0.0198819
GPRIN1	4.9862	4.32781	1.3987	3.09416	0.00197368	0.0169727
COL23A1	91.1474	-2.93535	0.416325	-7.05062	1.78126e-12	1.47906e-10
ADAMTS2	236.16	-2.6147	0.50399	-5.188	2.12566e-07	6.46353e-06
RASGEF1C	20.8182	3.07235	0.998243	3.07776	0.00208562	0.0176953
GFPT2	40.3332	-2.56751	0.643252	-3.99145	6.56693e-05	0.00101005
CTC-338M12.14	22.6099	-2.10041	0.691972	-3.0354	0.00240218	0.0197531
RP11-532F6.3	13.3935	-3.03041	0.848346	-3.57214	0.000354081	0.00418969
LINC01622	25.679	-2.10868	0.761615	-2.7687	0.00562807	0.0382556
LINC01394	7.6668	-6.62395	1.16804	-5.671	1.4197e-08	5.63464e-07
FOXF2	837.954	-8.02228	0.592271	-13.545	8.48618e-42	2.879e-38
SERPINB9	41.5699	-2.32603	0.534121	-4.35488	1.3314e-05	0.000252138
TUBB2B	598.835	2.65557	0.405172	6.55416	5.59557e-11	3.53414e-09
SLC22A23	159.865	2.88457	0.386147	7.47012	8.01246e-14	8.34561e-12
C6orf201	17.9816	-2.25243	0.693252	-3.24908	0.0011578	0.011168
F13A1	215.625	-4.12956	1.04514	-3.95121	7.77579e-05	0.00116873
RP3-512B11.3	25.5229	4.37563	0.892469	4.90284	9.44625e-07	2.49255e-05
DSP	3854.6	3.89576	0.825611	4.71864	2.37429e-06	5.64975e-05
SLC35B3	480.331	-2.58049	0.313427	-8.23314	1.82376e-16	2.83076e-14
GCNT2	59.1323	2.25182	0.543199	4.14547	3.39111e-05	0.000567527
C6orf52	23.3042	-2.00599	0.715466	-2.80375	0.00505114	0.0352807
ELOVL2	107.49	-2.07968	0.460436	-4.51677	6.27909e-06	0.000131728
SMIM13	193.783	-2.21896	0.468463	-4.73668	2.17252e-06	5.21497e-05
MYLIP	516.292	-2.15237	0.394991	-5.44915	5.06099e-08	1.77008e-06
GMPR	29.9393	2.74387	0.724242	3.7886	0.000151497	0.00206889
RP3-486B10.3	9.70111	-4.53039	1.09315	-4.14436	3.40765e-05	0.000569562
RP11-524C21.1	12.3815	2.73472	0.987737	2.76867	0.00562848	0.0382556
CMAHP	52.4313	2.2007	0.53752	4.09416	4.23694e-05	0.000690589
H3C2	49.9871	-2.16014	0.777286	-2.77908	0.00545125	0.0373504
BTN1A1	7.81213	-4.15911	0.989353	-4.20387	2.62389e-05	0.000457036
H2AC12	26.0484	-2.85329	0.665929	-4.28467	1.83007e-05	0.000334569
PRSS16	20.7872	3.4335	0.847317	4.0522	5.07384e-05	0.000808682
DDR1	339.078	3.39794	1.06769	3.18252	0.00146002	0.0134912
HCG22	19.4312	5.33609	0.941492	5.6677	1.44726e-08	5.69974e-07
RPL3P2	14.9437	2.00268	0.709513	2.82261	0.00476338	0.0336369
AIF1	34.2187	-2.36994	0.860756	-2.75332	0.00589934	0.0396428
ATF6B	49.0755	2.26665	0.666655	3.40003	0.00067378	0.00720114
RXRB	40.4261	2.70995	0.77695	3.48794	0.000486759	0.00550717
TAPBP	36.0919	2.20393	0.760474	2.8981	0.00375432	0.0282413
ITPR3	112.958	2.50491	0.574893	4.35717	1.31755e-05	0.000249714
SCUBE3	4488.03	3.58106	0.431158	8.30569	9.92417e-17	1.62537e-14
RP3-329A5.8	114.043	2.03215	0.463137	4.3878	1.14505e-05	0.000221439
MAPK13	174.112	2.62008	0.440108	5.95326	2.62856e-09	1.20975e-07
CDKN1A	228.96	2.46182	0.504401	4.88069	1.05714e-06	2.76487e-05
DAAM2	57.5115	-2.39054	0.469193	-5.09502	3.48712e-07	1.01235e-05
C6orf132	60.3315	3.97672	0.607763	6.5432	6.02169e-11	3.77317e-09
PRPH2	58.2499	-2.40558	0.379365	-6.34108	2.28166e-10	1.28097e-08
GNMT	6.90247	3.48165	1.187	2.93314	0.00335552	0.0258724
RUNX2	1443.25	-3.32545	0.489547	-6.79291	1.09894e-11	7.74409e-10
CLIC5	56.9934	-2.48655	0.605731	-4.10505	4.04232e-05	0.000662048
ENPP4	37.0976	2.38387	0.710653	3.35448	0.000795138	0.00823863
RCAN2	24.7361	-2.62644	0.857423	-3.06318	0.00219001	0.0184165
ADGRF5	42.3489	-2.11859	0.556438	-3.80742	0.000140427	0.00194
CD2AP-DT	6.26233	3.11095	0.974726	3.19162	0.00141479	0.0131347
C6orf141	60.9765	3.6887	0.613295	6.01455	1.80386e-09	8.61932e-08
TFAP2B	1140.91	-6.40174	1.13412	-5.64467	1.65494e-08	6.41134e-07
GSTA1	9.08894	3.96936	1.21459	3.26806	0.00108286	0.0105913
FAM83B	97.0056	2.3706	0.733238	3.23305	0.00122476	0.0116951
BMP5	100.91	-3.75743	0.703908	-5.33796	9.39972e-08	3.13518e-06
KCNQ5	133.563	-3.90443	0.400888	-9.73945	2.04666e-22	7.14767e-20
KCNQ5-AS1	37.1203	-4.06339	0.580383	-7.00122	2.53738e-12	2.04264e-10
COL12A1	1098.28	-3.77975	0.526087	-7.18465	6.73779e-13	5.97049e-11
LCA5	243.606	-2.02136	0.335223	-6.02991	1.6405e-09	7.96698e-08
ELOVL4	137.203	-2.33217	0.411363	-5.66936	1.43331e-08	5.66359e-07
TPBG	713.728	-2.65867	0.373715	-7.11415	1.12603e-12	9.68872e-11
ME1	41.0416	2.1187	0.650397	3.25755	0.00112377	0.0109017
PRSS35	51.0118	-4.19474	0.612601	-6.84742	7.5195e-12	5.47771e-10
NT5E	32.5842	-3.32112	0.706944	-4.69786	2.62907e-06	6.1817e-05
CNR1	596.22	-4.98814	0.628651	-7.93467	2.11062e-15	2.81891e-13
GABRR1	31.1308	-3.33315	0.979228	-3.40386	0.000664415	0.00713941
PIMREGP3	4.38313	5.39767	1.47513	3.65911	0.000253097	0.00315846
CRYBG1	76.0842	2.18602	0.473678	4.615	3.93097e-06	8.80685e-05
SCML4	102.692	-3.77324	0.7434	-5.07565	3.8618e-07	1.10761e-05
SLC16A10	170.889	2.44533	0.49419	4.94816	7.49175e-07	2.02867e-05
LAMA4	849.008	-5.14388	0.355656	-14.4631	2.0734e-47	9.84783e-44
RP1-142L7.5	32.3367	-4.6819	1.34852	-3.47188	0.000516825	0.00577037
RNU6-1226P	4.31449	-4.28772	1.49284	-2.87218	0.00407651	0.0300369
RP1-142L7.9	12.0582	-4.71113	1.26913	-3.71209	0.000205553	0.0026631
RP1-142L7.8	28.3594	-3.8708	0.800223	-4.83715	1.31717e-06	3.35983e-05
LAMA4-AS1	18.4908	-2.93399	0.801284	-3.66161	0.000250638	0.00313581
LINC02541	20.2444	2.02203	0.723883	2.79332	0.00521707	0.0360684
COL10A1	88.1196	-2.59187	0.68113	-3.80525	0.000141663	0.0019548
FAM162B	193.286	-4.85581	0.98818	-4.9139	8.92834e-07	2.3717e-05
FAM184A	192.917	-2.22268	0.495901	-4.4821	7.39125e-06	0.00015028
MAN1A1	298.492	-2.20316	0.5267	-4.18296	2.8774e-05	0.000493733
HEY2	147.228	-2.02104	0.460604	-4.3878	1.14503e-05	0.000221439
RSPO3	257.697	-5.87096	0.708769	-8.28332	1.19789e-16	1.9352e-14
LAMA2	175.981	-3.34702	0.347384	-9.63492	5.69369e-22	1.82721e-19
AKAP7	127.375	-2.30232	0.4599	-5.00613	5.55357e-07	1.54615e-05
ENPP1	709.92	-4.97221	0.592758	-8.38825	4.93415e-17	8.55302e-15
RP3-523C21.2	11.8963	-2.63679	0.915203	-2.8811	0.00396288	0.0294187
LINC01013	48.8309	-2.00716	0.532426	-3.76984	0.000163351	0.00220789
EYA4	825.258	-4.79659	0.559269	-8.57653	9.77783e-18	2.00176e-15
RP1-283K11.2	19.6425	-5.37354	1.69369	-3.17269	0.00151033	0.0138217
RP11-704J17.5	16.0898	-5.18666	1.15156	-4.50404	6.66752e-06	0.000138409
PDE7B	96.5995	-3.87744	0.459939	-8.43033	3.4468e-17	6.20111e-15
RP11-394G3.3	18.5793	-2.81923	0.766554	-3.67779	0.000235263	0.00297499
RP13-143G15.4	41.7954	-2.5414	0.487776	-5.21018	1.88656e-07	5.826e-06
RP3-406A7.7	15.9011	5.58197	0.993268	5.6198	1.91176e-08	7.34635e-07
MAP7	108.915	3.12462	0.565981	5.5207	3.37643e-08	1.2317e-06
NDUFS5P1	5.88461	3.64593	1.21317	3.00528	0.00265337	0.0213552
RP11-95M15.1	65.8365	3.60806	1.15897	3.11317	0.00185088	0.0161717
PERP	2745.59	3.81953	0.632372	6.04	1.54113e-09	7.57739e-08
ARFGEF3	166.161	2.58634	0.530169	4.87834	1.06983e-06	2.79326e-05
RP11-43P8.2	5.56007	3.21238	1.18594	2.70873	0.00675416	0.0440226
RAET1L	22.0644	3.08964	0.803222	3.84657	0.000119785	0.00169321
AKAP12	657.421	-2.0222	0.419026	-4.82596	1.39332e-06	3.50515e-05
SYNE1	503.221	-2.65036	0.347729	-7.62191	2.49951e-14	2.86756e-12
MYCT1	22.1609	-3.04411	0.838194	-3.63175	0.000281504	0.00343886
RGS17	173.567	-2.21948	0.306419	-7.24329	4.37917e-13	3.97355e-11
RP11-486M3.4	8.31562	-2.8591	1.04092	-2.7467	0.0060199	0.0402479
SYTL3	13.7853	2.40302	0.885755	2.71297	0.00666839	0.0436256
EZR	1185.57	2.30871	0.419498	5.50351	3.72299e-08	1.33757e-06
TAGAP	13.856	-2.34248	0.847707	-2.76332	0.0057217	0.0387142
RP11-13P5.2	14.018	-6.531	1.06115	-6.15467	7.52331e-10	3.88399e-08
FNDC1	199.87	-4.30166	0.429164	-10.0233	1.20358e-23	4.76376e-21
PACRG	45.962	2.03506	0.451023	4.5121	6.4189e-06	0.000134069
DACT2	133.422	3.0535	0.550951	5.54223	2.98645e-08	1.10299e-06
SMOC2	477.441	-3.01656	0.59304	-5.0866	3.64537e-07	1.05189e-05
PDGFA	352.382	2.21254	0.463651	4.77198	1.8242e-06	4.45691e-05
CYP2W1	51.2256	3.61135	0.728149	4.95964	7.06255e-07	1.92341e-05
RADIL	12.0593	-2.52623	0.907133	-2.78485	0.00535529	0.0368844
ICA1	94.3403	2.14271	0.410266	5.22274	1.76292e-07	5.50142e-06
THSD7A	163.625	-2.30416	0.399716	-5.7645	8.1902e-09	3.39111e-07
VWDE	84.5429	2.35246	0.595999	3.94708	7.91086e-05	0.00118603
AGR2	151.408	2.5255	0.714833	3.53299	0.000410894	0.00475996
AHR	265.73	-2.41384	0.459414	-5.25417	1.48695e-07	4.70201e-06
HDAC9	593.785	-2.5225	0.435621	-5.79059	7.01401e-09	2.94291e-07
AC010082.2	8.85064	-3.15106	0.838499	-3.75797	0.000171296	0.00229654
RN7SKP266	17.5317	-2.30633	0.753806	-3.05958	0.0022165	0.018595
TWIST1	327.303	-6.79603	0.639508	-10.627	2.23249e-26	1.15255e-23
AC003986.6	39.8462	-4.22548	0.745613	-5.66712	1.45217e-08	5.70961e-07
AC003986.7	16.8437	-2.90722	0.730603	-3.97921	6.91438e-05	0.00105664
TMEM196	30.2592	-2.94253	0.677449	-4.34354	1.40205e-05	0.000264044
MACC1	130.98	3.41513	0.665921	5.12842	2.92176e-07	8.64085e-06
AC005083.1	20.2034	4.74494	0.888351	5.3413	9.22838e-08	3.08236e-06
JAZF1	132.177	-2.0642	0.353542	-5.83861	5.26381e-09	2.25641e-07
CREB5	590.23	2.99669	0.426356	7.02861	2.086e-12	1.70235e-10
TRIL	3447.98	-6.62169	0.633774	-10.448	1.49613e-25	7.10601e-23
CTB-113D17.1	84.7729	-3.28445	0.477192	-6.88288	5.8655e-12	4.37463e-10
CPVL	536.281	-3.03517	0.67075	-4.52505	6.03815e-06	0.000127235
WIPF3	106.136	2.02976	0.31126	6.52109	6.97996e-11	4.25026e-09
AQP1	128.121	-2.87485	0.574948	-5.00019	5.72731e-07	1.58707e-05
EEPD1	46.4577	-2.28599	0.498882	-4.58222	4.60067e-06	0.000100883
KIAA0895	46.0482	3.46615	0.542447	6.38985	1.6605e-10	9.47923e-09
ELMO1	85.0223	-2.85567	0.428633	-6.66227	2.69625e-11	1.8139e-09
EPDR1	209.064	-3.24512	0.548875	-5.91231	3.37339e-09	1.51726e-07
SFRP4	120.224	-4.41123	0.456073	-9.67219	3.95802e-22	1.30549e-19
AMPH	158.052	-3.05178	0.405193	-7.53166	5.00988e-14	5.43263e-12
INHBA	3885.65	-6.81648	0.647602	-10.5257	6.57525e-26	3.32232e-23
INHBA-AS1	19.2449	-3.76683	0.858312	-4.38865	1.14057e-05	0.000220931
IGFBP3	1523.34	-5.87163	0.49762	-11.7994	3.92954e-32	4.44375e-29
UPP1	79.3568	3.46678	0.41893	8.27532	1.28113e-16	2.02828e-14
NUPR2	19.2675	4.57802	0.8471	5.40435	6.50435e-08	2.23863e-06
ZNF479	4.37532	4.22415	1.48029	2.85358	0.00432291	0.031318
MTND5P6	4.45964	5.41338	1.49328	3.62516	0.000288788	0.00351928
STAG3L3	38.9101	2.19701	0.7758	2.83192	0.00462691	0.0329278
MLXIPL	23.6788	3.63139	0.670697	5.41435	6.15117e-08	2.13253e-06
CLDN3	6.04366	5.86732	1.39039	4.2199	2.44409e-05	0.0004308
CLDN4	392.35	4.99648	1.10835	4.50802	6.54363e-06	0.000136434
TMEM270	15.1754	5.35982	1.03532	5.17696	2.25528e-07	6.82273e-06
TRIM73	4.59453	4.30961	1.53355	2.81022	0.00495071	0.0347229
CTB-139P11.2	11.0058	2.26041	0.791424	2.85612	0.00428848	0.0311609
ZP3	18.5855	2.35475	0.613041	3.8411	0.000122484	0.00172116
UPK3B	6.41616	3.78348	1.21738	3.1079	0.00188422	0.0163906
SEMA3E	205.486	2.56777	0.615536	4.17161	3.02459e-05	0.000515634
TEX47	7.68114	-5.19269	1.47074	-3.53065	0.000414533	0.00479043
DPY19L2P4	14.4075	-4.40494	0.907911	-4.85173	1.22392e-06	3.14562e-05
SAMD9L	22.5854	-4.00202	0.78839	-5.07619	3.85078e-07	1.10578e-05
GNG11	362.927	-5.76685	0.332118	-17.3638	1.55045e-67	1.841e-63
COL1A2-AS1	5.69569	-2.58366	0.934706	-2.76414	0.00570731	0.0386476
COL1A2	12739.3	-5.52944	0.323934	-17.0696	2.4974e-65	1.97694e-61
DLX6-AS1	957.847	-3.13774	1.04029	-3.01622	0.00255951	0.0207725
RP5-1090P18.1	4.76512	4.27203	1.33738	3.19434	0.00140152	0.0130523
BAIAP2L1	107.513	2.42681	0.311788	7.78351	7.0538e-15	8.77035e-13
TMEM130	66.1031	-3.52788	0.514292	-6.85967	6.9018e-12	5.07443e-10
PCOLCE	740.402	-4.02836	0.504617	-7.98301	1.42809e-15	1.99496e-13
ACTL6B	7.1497	3.25101	1.07717	3.0181	0.00254364	0.02068
COL26A1	783.875	-3.74337	0.429716	-8.71127	3.00498e-18	6.48749e-16
LRRC17	641.417	-3.77779	0.408623	-9.24516	2.3489e-20	6.48625e-18
LRRN3	264.13	-4.24051	0.465962	-9.10055	8.98729e-20	2.29495e-17
DOCK4-AS1	16.7046	-2.68408	0.862593	-3.11164	0.00186051	0.016226
MET	177.513	3.11215	0.460867	6.75281	1.45006e-11	1.0069e-09
CPED1	574.002	-5.98097	0.551662	-10.8417	2.1829e-27	1.20557e-24
PTPRZ1	324.657	2.7072	0.451601	5.99468	2.03893e-09	9.6455e-08
PTN	4513.52	-2.96549	0.413373	-7.1739	7.28902e-13	6.38744e-11
AC078842.4	21.8103	-3.03316	0.915672	-3.3125	0.00092467	0.00931653
KLRG2	6.14399	3.59374	1.25889	2.85469	0.00430791	0.0312606
TRBC2	15.9301	7.25643	1.21547	5.97008	2.37134e-09	1.10856e-07
TRPV6	16.6881	4.89242	1.05083	4.65578	3.2275e-06	7.39834e-05
EPHA1	115.19	2.83273	0.576208	4.91616	8.82563e-07	2.35253e-05
OR2A3P	5.6026	5.74455	1.50513	3.81664	0.000135279	0.00187871
ARHGEF34P	25.6219	2.16089	0.637718	3.38847	0.000702834	0.00746129
ARHGEF5	124.652	2.02732	0.318848	6.35826	2.04055e-10	1.14832e-08
ATP6V0E2	71	2.87997	0.712218	4.04367	5.26207e-05	0.000834761
GIMAP7	15.2717	-6.13021	1.09965	-5.57471	2.47937e-08	9.28707e-07
GIMAP4	28.3839	-4.2001	0.94997	-4.42129	9.81125e-06	0.000192879
TMEM176B	440.886	4.40177	0.537808	8.18466	2.73079e-16	4.13062e-14
TMEM176A	246.167	3.42289	0.450859	7.59192	3.15205e-14	3.51431e-12
SHH	169.379	4.95682	1.36478	3.63196	0.000281277	0.00343786
RP11-439C15.4	38.4113	-2.4024	0.569409	-4.21911	2.45268e-05	0.000431774
RP11-115C6.1	8.21379	3.70646	1.23074	3.01157	0.00259903	0.0210152
PAICSP4	5.70856	3.91031	1.3837	2.82599	0.00471348	0.0334037
CTA-398F10.2	5.77857	3.53356	1.12358	3.1449	0.00166141	0.0148823
MSRA	83.4276	-2.48346	0.497746	-4.98942	6.05602e-07	1.67036e-05
SOX7	20.7764	-2.61045	0.800787	-3.25986	0.00111469	0.0108224
FAM167A	111.685	4.87746	0.708663	6.88262	5.87631e-12	4.37463e-10
TRMT9B	211.229	-3.70619	0.414947	-8.93172	4.19432e-19	1.00613e-16
DLC1	395.333	-4.30577	0.371065	-11.6038	3.94037e-31	4.25345e-28
RP11-183J19.1	27.3405	-2.34345	0.75282	-3.1129	0.00185259	0.0161807
PDGFRL	373.323	-4.49184	0.480382	-9.35058	8.71713e-21	2.55573e-18
FGL1	84.1271	-3.67903	0.558322	-6.58944	4.41501e-11	2.85688e-09
RP11-156K13.3	23.1875	-3.11442	0.637631	-4.88437	1.03761e-06	2.71977e-05
LZTS1	83.4719	2.7506	0.630263	4.36421	1.27584e-05	0.000243166
LZTS1-AS1	10.6012	3.46185	1.09524	3.16082	0.00157325	0.0143093
NPM2	19.7012	2.34027	0.751452	3.11433	0.00184361	0.0161443
DMTN	26.8391	2.34812	0.561264	4.18362	2.86903e-05	0.000492652
NUDT18	12.3811	3.54956	1.00683	3.52547	0.000422739	0.00486354
PHYHIP	15.8603	2.43951	0.809561	3.01337	0.00258364	0.0209264
CTD-3247F14.2	21.9304	-4.3247	0.897142	-4.82054	1.43174e-06	3.59038e-05
EGR3	1347.28	-7.27768	1.20745	-6.02733	1.66686e-09	8.07847e-08
CTD-3247F14.3	6.90581	-3.69787	1.17558	-3.14557	0.00165764	0.0148662
PEBP4	41.4747	-7.20782	0.931829	-7.73513	1.03295e-14	1.25156e-12
NKX3-1	93.6358	3.61406	0.678552	5.32614	1.00324e-07	3.32286e-06
STC1	347.783	-3.0948	0.972653	-3.18182	0.00146353	0.013508
ADAM28	313.229	-3.55342	0.657181	-5.40707	6.40652e-08	2.20816e-06
ADAM7	60.8118	-3.11136	0.724565	-4.29411	1.75399e-05	0.000322397
NEFM	41.6083	-4.23935	0.782449	-5.41806	6.02502e-08	2.09184e-06
PNOC	24.9077	2.87603	0.699145	4.11364	3.89474e-05	0.000640972
PURG	160.671	-2.71747	0.371367	-7.31747	2.52691e-13	2.41e-11
RP11-527N22.2	30.4813	2.82405	0.590627	4.78144	1.74046e-06	4.27872e-05
LINC01605	116.746	3.69318	0.514705	7.17534	7.213e-13	6.34424e-11
ADGRA2	41.9982	-4.56747	0.754211	-6.05595	1.3959e-09	6.92063e-08
RAB11FIP1	38.1378	2.18343	0.628841	3.47215	0.0005163	0.00576721
ZMAT4	141.757	2.36009	0.596852	3.95422	7.67842e-05	0.00115702
IKBKB-DT	5.23147	5.04838	1.22237	4.12999	3.62771e-05	0.000600355
DKK4	152.548	4.05286	1.33662	3.03216	0.00242807	0.0199453
LINC02599	28.9858	-3.06825	0.923824	-3.32125	0.000896165	0.00909105
PENK	167.298	-4.71496	1.05021	-4.48955	7.13745e-06	0.000146247
TOX	180.041	-3.1283	0.460465	-6.79377	1.09239e-11	7.72084e-10
RP11-25K19.1	38.8076	-2.41308	0.664111	-3.63356	0.000279541	0.00342192
ADHFE1	22.274	-2.04922	0.611451	-3.35142	0.000803995	0.00829782
MYBL1	144.141	-2.10252	0.474978	-4.42656	9.57492e-06	0.000188616
PREX2	921.603	-5.67309	0.518366	-10.9442	7.08504e-28	4.20639e-25
RP11-403D15.1	5.49329	-6.1523	1.38771	-4.43343	9.27473e-06	0.000183241
C8orf34-AS1	25.4261	-2.63428	0.694106	-3.79522	0.000147513	0.00202574
SLCO5A1	79.2153	2.13932	0.406736	5.25972	1.44272e-07	4.59273e-06
RP11-531A24.5	27.3377	2.06846	0.635481	3.25495	0.00113412	0.0109841
RP11-956J14.1	4.81348	4.37928	1.4302	3.062	0.00219861	0.0184751
PI15	51.2559	-2.2126	0.648096	-3.41399	0.000640181	0.00690733
HEY1	269.382	-2.11169	0.494253	-4.27249	1.93298e-05	0.000350683
CHMP4C	69.594	4.8053	0.666373	7.21113	5.54907e-13	4.95411e-11
CALB1	141.024	2.64116	0.957001	2.75983	0.00578311	0.0390274
RUNX1T1	432.912	-2.80473	0.3215	-8.7239	2.68785e-18	5.85605e-16
ESRP1	464.841	3.98302	0.406252	9.80431	1.07879e-22	3.94139e-20
KB-1448A5.1	4.86913	4.27362	1.34804	3.17024	0.00152312	0.0139208
SDC2	1539.55	-2.60345	0.439249	-5.92705	3.08429e-09	1.40317e-07
ERICH5	23.4946	3.38265	0.901536	3.75209	0.000175364	0.00234094
RP11-44N12.5	7.02164	-6.51494	1.43214	-4.54909	5.38788e-06	0.000115168
OSR2	457.196	-5.56495	1.10783	-5.02327	5.07991e-07	1.42261e-05
MIR599	11.4129	-4.76905	1.32654	-3.5951	0.000324272	0.00389323
KB-1562D12.1	9.54449	4.67178	1.13335	4.12209	3.75448e-05	0.000619607
GRHL2	210.761	3.48164	0.525743	6.62232	3.53598e-11	2.33257e-09
FZD6	298.236	2.60089	0.309886	8.39303	4.73752e-17	8.27255e-15
CTHRC1	144.085	-2.5021	0.436732	-5.72915	1.00933e-08	4.10439e-07
ZFPM2	79.1002	-2.59589	0.553454	-4.69034	2.72755e-06	6.38795e-05
RSPO2	35.3469	-2.75347	0.922887	-2.98354	0.00284933	0.0226611
TRPS1	1518.39	-2.61991	0.374973	-6.98692	2.80977e-12	2.25427e-10
AF178030.2	36.8259	-3.27419	0.861967	-3.79851	0.000145566	0.00200169
AARD	14.9104	-2.45354	0.722604	-3.39541	0.000685262	0.00730741
TNFRSF11B	85.3266	-2.20974	0.733407	-3.01298	0.00258694	0.020946
MAL2	182.58	3.70356	0.480165	7.7131	1.22801e-14	1.46547e-12
COL14A1	417.68	-2.79252	0.494873	-5.64291	1.67197e-08	6.45625e-07
SNTB1	156.072	-3.34211	0.425421	-7.85601	3.96575e-15	5.09074e-13
RP11-713M15.1	14.3067	-2.55603	0.759251	-3.36652	0.000761237	0.00795107
SMILR	8.18924	4.59898	1.0922	4.21073	2.54545e-05	0.000445791
FBXO32	270.696	-2.71048	0.384149	-7.0558	1.71606e-12	1.43217e-10
LRATD2	72.2184	2.08639	0.507848	4.1083	3.98583e-05	0.000654602
POU5F1B	18.1707	2.6425	0.852302	3.10042	0.00193244	0.0167182
CTC-215C12.2	10.0372	2.30216	0.858766	2.68078	0.00734513	0.0469282
SLA	27.6396	-2.33074	0.690773	-3.37411	0.000740545	0.0077713
CCN4	30.1005	-4.01756	1.47379	-2.72601	0.00641056	0.042218
DENND3	69.0669	2.89537	0.610306	4.74413	2.09407e-06	5.0436e-05
RP11-809O17.1	6.47029	3.89915	1.13171	3.44537	0.00057027	0.00627561
RP11-909N17.2	7.29353	6.1324	1.21349	5.05352	4.3373e-07	1.23504e-05
MAFA-AS1	7.94951	4.28223	1.1133	3.84643	0.000119854	0.00169321
FAM83H	22.9427	4.21083	0.966058	4.35877	1.30793e-05	0.00024809
IQANK1	27.1226	4.34111	0.785829	5.52425	3.30899e-08	1.20999e-06
EPPK1	139.127	4.89961	0.652876	7.50465	6.15913e-14	6.55906e-12
RP11-31F19.1	8.1913	-3.75333	0.94819	-3.95841	7.54495e-05	0.00113908
RLN2	18.606	3.1032	0.820647	3.78141	0.000155944	0.00212407
RNU7-185P	7.35347	-3.4218	1.20291	-2.8446	0.00444677	0.031875
PSIP1	2046.62	-2.20391	0.40202	-5.4821	4.20313e-08	1.49425e-06
CCDC171	457.683	-2.08411	0.424361	-4.91117	9.05363e-07	2.39962e-05
MIR4473	4.29727	-3.76017	1.21409	-3.09711	0.00195419	0.0168634
AQP3	197.77	6.05434	0.956185	6.33177	2.42372e-10	1.35751e-08
PHF24	25.6128	3.78379	0.810068	4.67096	2.99801e-06	6.95961e-05
CA9	13.5488	3.367	1.13742	2.96019	0.00307445	0.0240964
RECK	236.133	-2.56096	0.35357	-7.24315	4.38382e-13	3.97355e-11
FGF7P6	5.52186	4.47904	1.51477	2.95691	0.00310736	0.0243222
DUX4L50	47.4972	2.4647	0.761113	3.23828	0.00120252	0.011529
ANKRD20A4P	31.204	-2.29339	0.762955	-3.00593	0.00264768	0.0213287
ANKRD20A1	24.8883	-2.06017	0.715424	-2.87964	0.00398124	0.0295273
FAM189A2	138.497	3.34169	0.569969	5.86294	4.54734e-09	1.98511e-07
ANXA1	2008.19	2.36927	0.554843	4.27017	1.95328e-05	0.000354096
RORB	711.455	-5.13991	0.538108	-9.55183	1.27424e-21	3.92996e-19
RASEF	35.1176	2.57305	0.629274	4.08891	4.33397e-05	0.000703989
RP11-213G2.2	8.37686	2.62833	0.850858	3.08904	0.00200808	0.0171601
GAS1	53.1567	-2.02659	0.628105	-3.22652	0.00125306	0.0119249
S1PR3	180.604	-3.2443	0.335772	-9.66219	4.36412e-22	1.41971e-19
SYK	234.125	3.02296	0.44017	6.8677	6.52448e-12	4.81191e-10
OGN	462.05	-4.61333	0.503686	-9.15914	5.23135e-20	1.38038e-17
OMD	757.622	-5.69144	0.50447	-11.282	1.61004e-29	1.23339e-26
ASPN	223.001	-4.07446	0.51182	-7.96072	1.71037e-15	2.33436e-13
CTSV	577.51	3.45238	0.578559	5.96721	2.4135e-09	1.12384e-07
TDRD7	50.2806	2.50234	0.757266	3.30444	0.000951679	0.00954412
FOXE1	27.0633	3.78875	0.730231	5.18843	2.12076e-07	6.4569e-06
CORO2A	83.8202	3.81471	0.447223	8.52979	1.46617e-17	2.92593e-15
TBC1D2	87.3923	3.74287	0.533573	7.01474	2.30373e-12	1.86115e-10
PLPPR1	12.3496	2.99198	1.11023	2.69492	0.00704066	0.0455218
PTPN3	87.3389	2.03162	0.420719	4.82891	1.37281e-06	3.47193e-05
PALM2AKAP2	359.725	-2.06551	0.314985	-6.55749	5.47209e-11	3.46537e-09
SVEP1	219.101	-2.53426	0.461464	-5.49179	3.97887e-08	1.42091e-06
LPAR1	526.834	-3.09067	0.378829	-8.15847	3.39299e-16	5.0295e-14
BSPRY	17.8234	2.80599	1.05592	2.65739	0.00787475	0.0494733
HDHD3	104.121	2.01709	0.45021	4.48033	7.45292e-06	0.000151405
KIF12	55.5201	5.77335	0.754742	7.64944	2.01862e-14	2.36148e-12
TNFSF15	67.4116	3.5706	0.566002	6.30847	2.81816e-10	1.5528e-08
ASTN2-AS1	13.9222	2.56582	0.835161	3.07224	0.00212457	0.0179488
LHX6	847.386	-6.25698	0.665523	-9.4016	5.37399e-21	1.59527e-18
PBX3	500.826	-2.91072	0.443758	-6.55925	5.40794e-11	3.4431e-09
RALGPS1	108.613	2.12393	0.495867	4.28328	1.84161e-05	0.00033642
ZDHHC12	105.518	3.29315	0.558121	5.90043	3.62559e-09	1.61843e-07
LINC01503	76.0221	2.14496	0.47837	4.4839	7.3291e-06	0.000149272
PRRX2	67.9329	-5.22517	1.11905	-4.66928	3.02263e-06	6.99623e-05
ASS1	98.0016	2.16742	0.590046	3.67331	0.000239431	0.00301966
LAMC3	115.322	-3.24706	0.476867	-6.80915	9.81762e-12	7.00147e-10
CELP	4.37758	4.79574	1.54017	3.11376	0.00184717	0.0161571
DBH	9.95506	3.74518	1.04548	3.58226	0.000340638	0.00405487
OLFM1	408.843	2.14811	0.345777	6.21241	5.21774e-10	2.72932e-08
C9orf116	25.5577	2.52035	0.516389	4.88071	1.05705e-06	2.76487e-05
CCDC187	12.2338	2.68685	0.994431	2.7019	0.00689446	0.0447961
LINC01451	5.46245	4.45778	1.30534	3.41503	0.000637742	0.0068904
LCN12	6.32749	5.92834	1.38732	4.27323	1.92659e-05	0.000349791
RNF208	28.9792	2.52395	0.603681	4.18094	2.90303e-05	0.000497771
NOXA1	37.6421	2.81841	0.763506	3.6914	0.000223022	0.00284442
ARRDC1	103.804	2.18342	0.74352	2.9366	0.00331832	0.0256135
TUBBP5	14.8799	3.67032	1.11673	3.28666	0.00101384	0.0100361
CALML3-AS1	16.2154	3.66051	0.885332	4.13462	3.55544e-05	0.000589627
CALML3	5.82315	3.70014	1.21367	3.04872	0.00229818	0.0191231
LINP1	14.3434	5.08348	0.939366	5.4116	6.24625e-08	2.15888e-06
LINC00707	41.5136	2.77831	0.723222	3.84157	0.00012225	0.00171888
ITIH5	87.4678	2.05555	0.609026	3.37515	0.000737768	0.00774901
CELF2	512.649	2.72165	0.374777	7.26206	3.81247e-13	3.50924e-11
RP11-397O4.1	6.15324	5.88673	1.61405	3.64719	0.000265128	0.00328958
CELF2-AS2	24.0964	3.0095	0.635579	4.73505	2.18996e-06	5.24796e-05
ITGA8	158.256	-3.9577	0.580923	-6.81278	9.57305e-12	6.84762e-10
VIM	15718.1	-3.92231	0.3905	-10.0443	9.72991e-24	3.98389e-21
RP11-573G6.6	13.932	-2.48599	0.830912	-2.99188	0.00277262	0.0221755
ENSG10010135702.1	27.0192	2.79888	0.834823	3.35267	0.000800365	0.00827834
RNU6-946P	9.34348	2.3701	0.76924	3.08109	0.00206244	0.0175552
MKX	105.603	-4.03484	0.531914	-7.58552	3.31158e-14	3.65783e-12
MPP7	69.9811	2.41265	0.536191	4.49962	6.80758e-06	0.000140579
JCAD	454.549	-3.97569	0.540728	-7.35249	1.94554e-13	1.9092e-11
ZEB1	317.11	-4.6371	0.355203	-13.0548	5.96695e-39	1.18086e-35
NRP1	409	-4.6524	0.459876	-10.1166	4.6614e-24	2.01271e-21
LINC02635	7.38699	4.9272	1.30653	3.77121	0.00016246	0.00219709
RP11-425A6.5	6.62972	2.65272	0.993087	2.67119	0.00755832	0.0480127
FZD8	192.548	2.26688	0.484601	4.67783	2.89923e-06	6.75672e-05
LINC00839	34.4093	-3.50335	0.715962	-4.8932	9.92097e-07	2.60912e-05
CXCL12	395.263	-5.15488	1.17817	-4.37534	1.21243e-05	0.000232763
GDF10	6.72447	-4.52061	1.22379	-3.69393	0.000220811	0.00282229
CH17-360D5.2	19.1561	2.96329	0.84793	3.49473	0.000474536	0.00538427
BICC1	523.988	-3.44577	0.40494	-8.50934	1.74928e-17	3.3774e-15
FAM133CP	91.5244	-3.59079	0.520117	-6.90382	5.06219e-12	3.82856e-10
PHYHIPL	65.0443	-3.43037	0.559441	-6.13178	8.69024e-10	4.43819e-08
TMEM26	28.8247	-2.26146	0.554437	-4.07885	4.52585e-05	0.000731156
DNAJC12	77.8589	-2.64138	0.532369	-4.96156	6.99301e-07	1.90885e-05
FAM241B	84.4111	2.72262	0.418498	6.50569	7.73366e-11	4.67362e-09
COL13A1	165.966	-3.39882	0.417095	-8.14879	3.67598e-16	5.32299e-14
UNC5B-AS1	25.7586	3.86443	0.806632	4.79082	1.66098e-06	4.10458e-05
SPOCK2	70.155	2.6405	0.604081	4.37111	1.23616e-05	0.000237128
DDIT4	583.209	2.81947	0.969689	2.90761	0.00364206	0.0275627
PLAU	80.8575	2.89473	0.440973	6.56441	5.22383e-11	3.35285e-09
ZNF503-AS2	11.4577	2.46759	0.796819	3.0968	0.00195624	0.0168688
RP11-399K21.14	4.32317	5.36762	1.32401	4.05407	5.0335e-05	0.00080279
KCNMA1-AS3	5.27559	3.2426	1.07681	3.01132	0.00260116	0.0210253
DLG5	156.118	2.28547	0.506296	4.5141	6.35856e-06	0.000132925
ZCCHC24	201.861	-3.0505	0.384383	-7.93609	2.08662e-15	2.81891e-13
PRXL2A	618.058	2.32004	0.435491	5.32741	9.96224e-08	3.30424e-06
CERNA2	7.51079	4.06162	1.04534	3.88545	0.000102142	0.00146655
CDHR1	15.484	3.26264	0.871886	3.74205	0.000182522	0.00241539
SNCG	55.9637	2.4383	0.799718	3.04895	0.00229646	0.0191155
ANKRD22	37.1058	2.41548	0.853933	2.82865	0.00467448	0.0331669
CH25H	58.066	-5.02291	0.656451	-7.65161	1.98474e-14	2.34496e-12
PPP1R3C	76.048	-2.43806	0.58759	-4.14926	3.33553e-05	0.0005602
HHEX	8.4538	-5.00049	1.11085	-4.50152	6.74706e-06	0.000139694
FFAR4	4.79718	3.25373	1.17324	2.77329	0.00554928	0.0378908
RBP4	43.2611	2.90391	0.851139	3.41179	0.000645372	0.00696017
PDLIM1	805.351	3.91884	0.453046	8.64999	5.15035e-18	1.08239e-15
BLNK	118.45	3.23085	0.483079	6.68804	2.26178e-11	1.53028e-09
SFRP5	15.5194	-3.25561	0.807911	-4.02966	5.58567e-05	0.000878467
CRTAC1	20.1642	-2.438	0.749115	-3.2545	0.0011359	0.0109924
LOXL4	21.0223	2.42151	0.663907	3.64736	0.000264945	0.00328903
PYROXD2	72.5206	2.1856	0.47618	4.58986	4.43546e-06	9.78026e-05
LINC01475	8.08494	3.11897	0.921787	3.38361	0.000715394	0.00755074
NKX2-3	35.5764	5.31779	0.767633	6.92751	4.28316e-12	3.30249e-10
KAZALD1	15.7526	-3.09458	0.97408	-3.17692	0.00148846	0.0136795
ELOVL3	9.72457	-3.42051	1.00499	-3.40352	0.000665226	0.00713941
C10orf95-AS1	130.037	2.07013	0.433849	4.77155	1.82815e-06	4.45903e-05
RP11-47A8.5	25.4485	3.17511	0.74925	4.23771	2.2581e-05	0.00040199
COL17A1	1021.28	3.87632	0.426847	9.08127	1.0731e-19	2.68253e-17
ADD3	1449.14	-2.2208	0.342714	-6.48003	9.17052e-11	5.40401e-09
DUSP5-DT	14.48	2.53276	0.794449	3.18808	0.00143222	0.0132551
ADRA2A	36.2769	4.39022	0.942194	4.65957	3.16871e-06	7.28038e-05
VWA2	481.273	2.99038	0.428394	6.98043	2.94288e-12	2.35312e-10
ATRNL1	407.359	-2.27636	0.482063	-4.72212	2.33394e-06	5.57048e-05
GFRA1	730.528	2.27136	0.641017	3.54337	0.000395053	0.00458764
C10orf82	87.8878	3.11729	0.577868	5.39446	6.87305e-08	2.35528e-06
SHTN1	359.882	2.68677	0.329377	8.15712	3.43094e-16	5.0295e-14
GRK5	88.6855	-2.78746	0.521644	-5.34361	9.11139e-08	3.05187e-06
RGS10	88.2635	-2.43753	0.674213	-3.61537	0.000299921	0.00363579
PLPP4	31.031	3.15979	0.549609	5.74916	8.96899e-09	3.67868e-07
FGFR2	1712.31	2.39221	0.318522	7.51034	5.89752e-14	6.30875e-12
RP11-62L18.3	8.77538	4.71039	1.27601	3.69151	0.000222927	0.00284442
HTRA1	453.942	-2.28327	0.423617	-5.38994	7.04829e-08	2.41185e-06
JAKMIP3	9.56786	2.22697	0.824732	2.70023	0.00692916	0.0449434
DPYSL4	97.1804	-2.27926	0.633151	-3.59986	0.000318385	0.0038303
PGGHG	137.443	3.00167	0.503555	5.96096	2.50765e-09	1.16085e-07
PKP3	142.799	5.22635	0.704837	7.41498	1.21647e-13	1.21894e-11
ANO9	85.2778	4.21393	0.645999	6.52313	6.88563e-11	4.21443e-09
RASSF7	42.7337	3.2391	0.754558	4.29271	1.76506e-05	0.000324182
MIR210HG	11.4476	3.37628	0.927018	3.64209	0.000270433	0.00333971
EPS8L2	106.614	4.83732	1.07642	4.49388	6.9937e-06	0.000143922
CEND1	9.96959	-3.6646	1.11267	-3.29353	0.00098937	0.00982667
SYT8	14.8793	2.84856	1.05783	2.69282	0.00708498	0.0457337
LSP1	114.567	3.17953	1.11333	2.85589	0.00429169	0.0311679
TNNT3	121.45	2.31646	0.509815	4.54372	5.52702e-06	0.000117613
TSPAN32	9.84339	-2.72202	0.900081	-3.02419	0.00249298	0.0203238
SLC22A18	47.7173	2.514	0.433349	5.80133	6.57911e-09	2.78504e-07
RP13-726E6.5	13.2273	4.48787	1.14173	3.93077	8.46751e-05	0.00125142
HBB	456.287	-5.2631	1.15294	-4.56495	4.99606e-06	0.000108155
HBG1	523.888	-5.60567	1.78994	-3.13177	0.00173757	0.0154315
HBG2	307.883	-5.70812	1.36658	-4.17693	2.95465e-05	0.000504437
OR51M1	4.92954	4.96473	1.68152	2.95253	0.00315178	0.0245969
CCKBR	24.3538	2.44935	0.880453	2.78192	0.00540382	0.0371217
OLFML1	192.276	-4.62647	0.416631	-11.1045	1.19301e-28	7.86988e-26
OVCH2	25.3801	2.9679	0.705044	4.20953	2.55905e-05	0.000447183
RP11-35J10.7	10.7487	4.22033	1.06239	3.97249	7.11244e-05	0.00108343
RP11-494M8.4	6.78713	3.86326	1.36091	2.83873	0.00452936	0.0323596
RIC3	164.684	2.18848	0.457631	4.78219	1.73395e-06	4.26713e-05
STK33	77.0602	2.26854	0.616487	3.67978	0.000233434	0.002955
PRR13P2	6.8235	3.08008	1.10774	2.78051	0.00542741	0.0372407
RP11-748C4.1	20.3411	-2.18525	0.731496	-2.98737	0.00281391	0.0224319
DKK3	665.797	2.37564	0.306097	7.76105	8.42271e-15	1.02576e-12
INSC	16.7254	-3.19412	1.0833	-2.9485	0.00319316	0.0248708
PLEKHA7	141.552	3.17143	0.4598	6.89741	5.29585e-12	3.99256e-10
OR7E14P	18.9067	3.33434	0.83476	3.99437	6.48669e-05	0.000999649
RP1-239B22.5	54.8089	-2.16612	0.537043	-4.03342	5.49719e-05	0.000867424
PTPN5	19.2204	-2.8411	0.962027	-2.95324	0.00314459	0.0245605
HTATIP2	52.659	3.12296	0.592964	5.2667	1.38896e-07	4.43945e-06
MUC15	50.767	5.82567	0.855973	6.80591	1.00413e-11	7.13953e-10
BDNF	25.2818	-2.03703	0.653901	-3.1152	0.0018382	0.0161083
PRRG4	136.597	3.6179	0.588533	6.14733	7.87979e-10	4.05042e-08
EHF	92.9419	5.05443	0.654812	7.71891	1.1733e-14	1.41439e-12
CD44	250.037	2.21072	0.582865	3.79285	0.000148927	0.00204081
C11orf96	28.4041	-6.63001	0.941397	-7.04274	1.88502e-12	1.55435e-10
ALX4	88.3871	-4.88767	1.71345	-2.85253	0.00433721	0.0313929
RP11-958J22.1	6.61279	3.54867	1.32323	2.68181	0.00732245	0.0468337
CHST1	43.4366	-3.3	0.431377	-7.64993	2.01088e-14	2.36148e-12
LARGE2	200.884	4.15504	1.03908	3.99876	6.36742e-05	0.000983183
AGBL2	35.1933	2.17013	0.550089	3.94505	7.97834e-05	0.00119539
APLNR	79.0445	-5.4222	0.724337	-7.48574	7.11437e-14	7.50898e-12
SLC43A1	28.7784	-2.40062	0.712283	-3.37032	0.00075081	0.00785819
YPEL4	11.3935	-2.51378	0.7005	-3.58855	0.000332528	0.00397584
GLYATL2	32.8892	-2.08674	0.516524	-4.03997	5.34581e-05	0.000845222
CD5	30.378	4.46127	0.679954	6.56114	5.33973e-11	3.418e-09
SYT7	29.0917	3.7367	0.704834	5.30153	1.14839e-07	3.73077e-06
CDC42BPG	32.0988	2.1359	0.611368	3.49364	0.000476476	0.00540112
TM7SF2	172.338	3.11954	0.432416	7.21421	5.42477e-13	4.87983e-11
CAPN1	385.981	2.27709	0.521065	4.37006	1.24212e-05	0.000237887
RP11-770G2.2	6.80575	3.26299	1.08857	2.9975	0.00272203	0.0218314
CD248	256.095	-4.268	0.293912	-14.5214	8.87433e-48	5.26869e-44
FGF3	125.261	-3.72426	1.20065	-3.10186	0.00192311	0.0166679
RP11-167J8.5	64.6689	4.33427	0.525097	8.25423	1.52889e-16	2.38869e-14
STARD10	257.127	2.77087	0.47743	5.80372	6.48601e-09	2.75545e-07
UCP2	192.438	2.8248	0.651093	4.33856	1.4342e-05	0.000269245
KCNE3	20.9685	-3.00805	0.703223	-4.27752	1.88991e-05	0.00034392
KCTD14	8.52405	2.87786	0.876308	3.28408	0.00102317	0.0101159
RP11-258O13.1	4.3052	5.37051	1.32649	4.04867	5.15101e-05	0.000819881
AP000857.2	14.3258	-2.54969	0.749473	-3.40198	0.000669001	0.00716508
CCDC89	8.80683	-3.14373	1.078	-2.91626	0.0035425	0.0269553
SYTL2	223.802	-2.0319	0.43513	-4.66964	3.01729e-06	6.99068e-05
RP11-762L8.6	84.3533	-2.99016	0.398045	-7.51213	5.81717e-14	6.25096e-12
ME3	369.65	-3.57395	0.400502	-8.92368	4.51032e-19	1.07111e-16
PRSS23	2704.05	-5.10496	0.443383	-11.5137	1.12606e-30	1.06967e-27
OR7E13P	30.9899	-4.65049	0.782735	-5.94134	2.82699e-09	1.29605e-07
AP000654.4	11.1381	-5.64011	1.16966	-4.822	1.42125e-06	3.56785e-05
OR7E2P	12.6464	-7.35444	1.35856	-5.41342	6.18315e-08	2.14049e-06
RP11-736K20.5	20.6815	-2.96169	0.838071	-3.53394	0.000409416	0.00474515
RP11-736K20.4	52.3907	-2.77393	0.531804	-5.21607	1.82757e-07	5.66593e-06
FZD4	147.26	-2.9748	0.353235	-8.42159	3.71406e-17	6.5822e-15
RP11-573M3.2	35.4534	-2.24907	0.648448	-3.46838	0.000523601	0.00582684
VSTM5	14.6525	2.70674	0.911473	2.96963	0.00298162	0.023485
CEP126	212.928	-2.21193	0.404189	-5.47251	4.43708e-08	1.57506e-06
CASP1	37.6435	2.51664	0.684651	3.6758	0.000237102	0.00299187
ELMOD1	105.732	-3.13211	0.47495	-6.59461	4.26376e-11	2.76655e-09
SLC35F2	153.132	3.03553	0.537058	5.65215	1.58457e-08	6.16891e-07
POGLUT3	366.846	-2.27899	0.413464	-5.51196	3.54865e-08	1.28075e-06
CRYAB	856.843	3.29281	0.525801	6.26246	3.78953e-10	2.03146e-08
DRD2	49.9422	5.62775	0.865978	6.49872	8.10048e-11	4.87013e-09
TAGLN	203.687	2.89698	1.02926	2.81462	0.00488344	0.0343315
RP11-728F11.4	7.42338	2.93623	0.978402	3.00105	0.0026905	0.0216223
TMPRSS13	58.2446	3.49515	0.640169	5.45973	4.76869e-08	1.67525e-06
TMPRSS4	176.776	3.35483	1.1358	2.95373	0.00313957	0.0245393
MPZL2	248.887	2.00694	0.343966	5.83469	5.3891e-09	2.3018e-07
SLC37A4	123.946	2.06227	0.410943	5.01839	5.2107e-07	1.45581e-05
USP2	26.0646	3.2698	0.637749	5.12709	2.94255e-07	8.6807e-06
NECTIN1	391.123	2.32534	0.513275	4.5304	5.88711e-06	0.000124494
RP11-831A10.1	5.23507	5.03167	1.20401	4.17909	2.92681e-05	0.000501191
TRIM29	819.903	4.15791	0.604337	6.88012	5.98021e-12	4.43806e-10
OAF	245.465	-2.81137	0.444273	-6.32801	2.4835e-10	1.378e-08
SORL1	1089.39	2.43062	0.436461	5.56892	2.56324e-08	9.57102e-07
BLID	17.2107	-2.02842	0.659544	-3.07549	0.00210157	0.0177914
CLMP	510.706	-4.92182	0.426834	-11.531	9.20714e-31	9.11046e-28
NRGN	6.70975	-4.93896	1.2241	-4.03477	5.46552e-05	0.000863
RP11-677M14.3	10.4318	2.0236	0.732972	2.76082	0.00576571	0.0389343
ROBO4	21.1268	-3.55032	0.807392	-4.39727	1.09623e-05	0.000213212
RP11-115C10.1	24.7744	3.39097	1.03979	3.26122	0.00110935	0.0107838
ETS1	47.5592	-2.48904	0.66985	-3.71582	0.000202544	0.00262699
FLI1	38.9769	-2.16549	0.469931	-4.60809	4.06376e-06	9.0616e-05
KCNJ5	247.207	4.13785	0.972282	4.25581	2.0829e-05	0.000374732
C11orf45	18.8731	2.65561	0.690046	3.84846	0.000118864	0.00168222
TP53AIP1	53.6457	5.32792	0.738643	7.21313	5.46811e-13	4.90025e-11
BARX2	10.4502	2.47937	0.923212	2.68559	0.00724017	0.0463975
ST14	319.143	4.62081	0.917752	5.03491	4.78061e-07	1.34674e-05
OPCML	182.689	-2.46461	0.522961	-4.7128	2.44342e-06	5.79387e-05
IGSF9B	38.0597	2.42737	0.667805	3.63485	0.000278143	0.00341537
GLB1L2	38.6583	2.24376	0.587473	3.81935	0.000133806	0.00186044
B3GAT1	41.0495	-2.40011	0.476224	-5.03988	4.65833e-07	1.31698e-05
CACNA1C	202.272	-2.90431	0.382829	-7.58644	3.28826e-14	3.64904e-12
RP5-977L1.2	33.5866	-2.75466	0.723006	-3.81001	0.000138961	0.00192198
FGF23	49.7418	-4.33074	0.901119	-4.80596	1.54011e-06	3.8459e-05
RP11-429A20.3	77.3204	-3.22027	0.620466	-5.19008	2.10201e-07	6.41152e-06
KCNA1	169.75	-6.11298	0.574186	-10.6463	1.81346e-26	9.78775e-24
RP3-377H17.3	17.6091	-2.33542	0.656311	-3.55841	0.000373108	0.00437776
KCNA5	29.2178	-3.44446	0.788767	-4.36689	1.26026e-05	0.000240972
CD9	1847.76	3.25444	0.446429	7.28995	3.10077e-13	2.88773e-11
PLEKHG6	23.6812	2.32275	0.59672	3.89253	9.92038e-05	0.00143302
PTPN6	106.178	2.99686	0.525569	5.70211	1.1833e-08	4.7468e-07
MIR200CHG	14.6048	4.32925	0.949579	4.55913	5.13659e-06	0.000110693
C1S	223.17	-2.30494	0.408137	-5.64747	1.62824e-08	6.3182e-07
C3AR1	20.1145	2.26341	0.680081	3.32816	0.000874227	0.00890654
RP11-90D4.8	8.11641	2.09514	0.753864	2.77921	0.00544916	0.0373468
A2M	145.654	-3.02492	0.636632	-4.75144	2.01974e-06	4.87942e-05
KLRB1	59.6447	-2.95652	0.611828	-4.83228	1.34982e-06	3.42839e-05
CLEC1A	9.37187	-2.26065	0.810512	-2.78917	0.00528438	0.0364807
MANSC1	42.0711	3.41239	1.27643	2.67339	0.00750895	0.0477436
EMP1	852.543	-4.12024	0.592258	-6.95684	3.47987e-12	2.72739e-10
MGP	88.1506	-3.27459	0.57856	-5.65989	1.51467e-08	5.9357e-07
ERP27	14.9872	2.48913	0.629481	3.95426	7.67713e-05	0.00115702
ARHGDIB	56.0515	-2.55258	0.607081	-4.20467	2.61464e-05	0.000456227
PDE3A	523.392	-4.47381	0.452038	-9.89698	4.29041e-23	1.64337e-20
SLCO1C1	40.6	-3.13727	0.693177	-4.52593	6.01298e-06	0.000126885
KCNJ8	11.637	-6.24986	1.4958	-4.17828	2.93724e-05	0.000502186
SOX5	165.207	-2.02118	0.554735	-3.6435	0.000268957	0.00333013
RASSF8-AS1	122.037	-2.30785	0.435155	-5.30351	1.13599e-07	3.70063e-06
RASSF8	356.301	-2.69838	0.51992	-5.18998	2.10315e-07	6.41152e-06
MANSC4	74.5654	3.18965	0.722591	4.41418	1.01393e-05	0.000198834
PTHLH	705.686	2.03963	0.641247	3.18073	0.00146904	0.013543
TSPAN11	189.463	-4.02648	0.473015	-8.51237	1.70412e-17	3.34459e-15
PKP2	162.251	3.51561	0.51126	6.87638	6.13947e-12	4.54206e-10
PDZRN4	62.1782	2.43142	0.753605	3.22638	0.00125365	0.0119249
PRICKLE1	118.363	-3.71341	0.382501	-9.70824	2.78101e-22	9.43478e-20
RP11-328C8.5	13.2468	-4.86045	0.941234	-5.16391	2.41839e-07	7.28833e-06
ZNF75BP	12.8409	3.24416	1.03513	3.13406	0.00172405	0.0153286
NELL2	752.184	3.04368	0.465444	6.53931	6.1804e-11	3.85061e-09
SLC38A1	571.773	2.01404	0.339012	5.94092	2.8343e-09	1.2969e-07
SLC48A1	148.691	2.10934	0.333806	6.31908	2.63132e-10	1.45661e-08
WNT10B	154.585	3.45427	1.01578	3.40061	0.000672349	0.00718908
TUBA1C	246.533	2.22182	0.60224	3.68926	0.000224904	0.00286382
FAIM2	57.4351	-4.52983	0.57443	-7.88577	3.12606e-15	4.12432e-13
GALNT6	26.794	2.56731	0.658959	3.896	9.77931e-05	0.00141782
ACVRL1	83.6823	-3.83305	0.503574	-7.61169	2.70526e-14	3.05926e-12
KRT80	87.9379	6.41692	0.767284	8.36317	6.10559e-17	1.05069e-14
KRT7	133.131	5.61153	1.01531	5.52693	3.25885e-08	1.19431e-06
KRT86	7.06375	4.87712	1.18254	4.12427	3.71905e-05	0.000614614
RP11-259K21.6	23.5646	2.07393	0.775223	2.67527	0.00746698	0.0475454
KRT75	98.7434	6.62198	1.69217	3.91331	9.10378e-05	0.00133455
KRT6B	24.5433	4.06078	0.920664	4.41071	1.03033e-05	0.000201551
KRT6C	161.387	5.50981	1.115	4.94153	7.75132e-07	2.08943e-05
KRT6A	173.894	5.04153	0.997017	5.05662	4.26759e-07	1.21811e-05
KRT5	7542.54	4.94038	0.887011	5.5697	2.55181e-08	9.54336e-07
KRT71	4.9024	4.94065	1.3169	3.75172	0.000175623	0.00234191
KRT8	3472.33	4.2709	0.988048	4.32257	1.54225e-05	0.000287935
KRT18	473.432	4.2114	0.537363	7.83717	4.60829e-15	5.88375e-13
SP7	140.853	-4.52342	0.726468	-6.2266	4.7668e-10	2.5212e-08
PMEL	37.8484	2.07734	0.700429	2.96581	0.00301889	0.0237392
ERBB3	256.069	2.5421	0.598006	4.25096	2.12861e-05	0.000381223
IL23A	43.4223	2.82955	0.797894	3.54627	0.000390731	0.00455079
RDH16	46.0279	2.78844	0.709064	3.93257	8.40442e-05	0.00124432
KIF5A	43.682	2.28838	0.538055	4.25306	2.10869e-05	0.000378226
MARCHF9	139.585	2.11271	0.379542	5.56648	2.59944e-08	9.69098e-07
LINC02388	19.3397	2.20365	0.817561	2.6954	0.00703043	0.0454731
RP11-631N16.4	75.2444	-2.08049	0.623865	-3.33483	0.000853505	0.0087315
AVPR1A	22.6931	-2.72231	0.859132	-3.16867	0.00153139	0.0139875
LINC02231	5.99551	-4.74916	1.30559	-3.63756	0.000275238	0.00339022
WIF1	910.779	-3.06527	0.976242	-3.13987	0.00169025	0.0150902
RP11-305O6.4	8.04998	-2.28881	0.822075	-2.78419	0.00536613	0.036919
MSRB3	134.261	-2.44721	0.38655	-6.33089	2.43743e-10	1.36198e-08
LINC02454	64.3434	-2.41601	0.519884	-4.64721	3.36452e-06	7.646e-05
IRAK3	88.8051	-2.10632	0.409406	-5.14481	2.6779e-07	8.01953e-06
LINC02408	6.90967	-2.37534	0.875003	-2.71467	0.00663424	0.0434142
BEST3	32.9188	2.64599	0.871701	3.03544	0.00240186	0.0197531
RAB3IP	246.461	2.47879	0.501174	4.94596	7.57691e-07	2.04907e-05
PPFIA2	70.3209	-2.01641	0.359742	-5.60516	2.08063e-08	7.9695e-07
ALX1	137.087	-6.76368	1.34302	-5.03616	4.74959e-07	1.33959e-05
ATP2B1	1721.01	-2.08257	0.468624	-4.44401	8.82964e-06	0.00017547
ATP2B1-AS1	69.7732	-3.40911	0.555705	-6.13474	8.5297e-10	4.36559e-08
LUM	1468.06	-5.78912	0.655647	-8.82964	1.05016e-18	2.42129e-16
DCN	1295.28	-5.31778	0.483039	-11.009	3.45808e-28	2.1057e-25
SOCS2-AS1	27.3157	2.71452	0.718269	3.77925	0.000157299	0.00213825
NTN4	76.8749	2.44936	0.473648	5.17127	2.32505e-07	7.01593e-06
RP11-718L23.2	54.0871	2.86083	0.74292	3.85079	0.000117739	0.0016673
GLT8D2	413.32	-4.17016	0.326373	-12.7773	2.19639e-37	3.72571e-34
EID3	34.611	-2.25617	0.412547	-5.46888	4.52892e-08	1.60287e-06
CMKLR1	74.198	-4.53763	0.664149	-6.83224	8.35965e-12	6.03419e-10
TMEM119	249.389	-2.31216	0.31033	-7.45066	9.28715e-14	9.54768e-12
TRPV4	47.565	2.12153	0.561836	3.77606	0.000159326	0.00216087
RP11-946P6.6	6.33336	-2.37227	0.846711	-2.80174	0.00508276	0.0354703
LINC01405	5.30308	5.67064	1.54874	3.66144	0.0002508	0.00313581
CUX2	61.3171	2.93938	0.697574	4.21372	2.51197e-05	0.000440578
SH2B3	48.8722	-2.09822	0.520785	-4.02895	5.60267e-05	0.000879974
DTX1	47.8716	2.44013	0.793338	3.07577	0.0020996	0.0177822
RASAL1	51.3119	4.2297	0.682443	6.19788	5.72295e-10	2.987e-08
IQCD	21.448	2.10538	0.541933	3.88494	0.000102355	0.00146783
TBX3	754.168	-5.27104	0.623479	-8.45424	2.80911e-17	5.17138e-15
RP11-116D17.3	12.5138	-5.53135	1.06556	-5.191	2.09164e-07	6.39284e-06
RP11-116D17.1	9.83995	-2.74756	1.01782	-2.69946	0.00694516	0.0450269
LINC00173	48.2949	2.45308	0.876653	2.79824	0.00513823	0.0357209
HRK	71.2852	3.12021	0.600347	5.19735	2.02152e-07	6.20246e-06
TESC	28.1712	2.97295	0.811114	3.66527	0.000247078	0.00309963
KSR2	46.9046	2.36192	0.744578	3.17215	0.00151314	0.013842
HSPB8	69.4214	3.19959	0.797495	4.01205	6.01947e-05	0.000936862
RP11-173P15.10	5.21502	-2.69801	0.955606	-2.82335	0.00475254	0.0335803
B3GNT4	10.6514	2.9595	0.900523	3.28642	0.00101469	0.0100403
TMEM132C	263.98	-4.67217	0.472276	-9.89287	4.47009e-23	1.68501e-20
RP11-428I12.1	23.9473	-4.17285	0.65043	-6.41553	1.40335e-10	8.10868e-09
RP13-714J12.1	39.3568	4.19289	0.571985	7.33043	2.29419e-13	2.21232e-11
GJA3	53.9692	2.96767	0.529514	5.60452	2.08833e-08	7.98609e-07
GJB2	137.572	3.94505	0.711197	5.54706	2.90517e-08	1.07632e-06
GJB6	56.2724	4.71136	1.26441	3.72615	0.000194427	0.00253974
TNFRSF19	1656.14	2.85309	0.448038	6.36798	1.91539e-10	1.08302e-08
WASF3	93.9551	-2.13817	0.425038	-5.03055	4.89074e-07	1.3745e-05
FLT1	79.2274	-2.11018	0.576266	-3.66182	0.000250432	0.00313508
N4BP2L1	149.806	2.1212	0.380381	5.57652	2.45384e-08	9.23514e-07
STARD13	239.38	-2.86971	0.407933	-7.03475	1.99618e-12	1.63467e-10
STARD13-AS	80.2038	-2.72986	0.696981	-3.91669	8.97726e-05	0.00131939
MAB21L1	77.8743	-4.82289	0.737196	-6.5422	6.06189e-11	3.78836e-09
SERTM1	11.2954	-2.59889	0.939323	-2.76677	0.00566154	0.0384473
POSTN	4845.34	-2.42661	0.601178	-4.03643	5.42709e-05	0.000857502
TRPC4	74.5557	-2.87501	0.498755	-5.76437	8.19647e-09	3.39111e-07
FREM2	290.399	2.38378	0.52281	4.55956	5.12608e-06	0.000110667
LHFPL6	197.792	-3.88588	0.455026	-8.53991	1.34325e-17	2.72645e-15
RGCC	18.3041	-4.32252	0.731686	-5.90762	3.47084e-09	1.55814e-07
DGKH	632.805	-2.29911	0.452027	-5.08623	3.65252e-07	1.05267e-05
EPSTI1	79.4645	2.372	0.462599	5.12755	2.93532e-07	8.67014e-06
RP11-184E24.1	22.6072	-2.4322	0.731865	-3.32329	0.000889625	0.00903241
SIAH3	40.0998	-3.18482	0.718053	-4.43535	9.19228e-06	0.000181764
RCBTB2	672.86	-2.69261	0.379176	-7.1012	1.23674e-12	1.05269e-10
RP11-369L4.2	6.23178	5.90688	1.6089	3.67137	0.00024125	0.00303937
PCDH8	92.4238	5.91614	1.16211	5.09085	3.56453e-07	1.03106e-05
PCDH17	383.016	-3.88565	0.662653	-5.86378	4.52441e-09	1.98239e-07
RP11-105A24.2	123.166	-5.15248	1.04439	-4.93351	8.07654e-07	2.17462e-05
PCDH9	497.669	-2.44527	0.408089	-5.99201	2.0726e-09	9.78529e-08
KLHL1	36.476	3.06986	0.726496	4.22556	2.38343e-05	0.000421458
KLF5	266.924	3.17501	0.389475	8.15204	3.57828e-16	5.21331e-14
RP11-29G8.3	10.9359	-2.5722	0.865495	-2.97194	0.0029592	0.0233705
KCTD12	1444.09	-3.87334	0.502177	-7.71311	1.22792e-14	1.46547e-12
AC000403.4	16.1209	-2.3153	0.570153	-4.06084	4.88972e-05	0.000783543
SCEL	99.1847	2.89234	0.751027	3.85118	0.000117549	0.00166561
SLAIN1	80.9731	2.85229	0.439704	6.48683	8.76593e-11	5.23665e-09
EDNRB-AS1	6.6503	3.32609	1.06431	3.12511	0.00177738	0.0157203
RP11-120L14.1	7.09371	2.39691	0.856249	2.79932	0.00512111	0.0356437
SLITRK6	732.647	-3.68056	0.434207	-8.47651	2.32045e-17	4.33907e-15
SLITRK5	356.785	-2.90314	0.486947	-5.96192	2.49292e-09	1.15628e-07
FAM155A	131.894	-3.36644	0.626491	-5.37349	7.72252e-08	2.62367e-06
FAM155A-IT1	43.5567	-5.42165	0.90366	-5.99966	1.97735e-09	9.41044e-08
RAB20	17.9359	2.16354	0.668193	3.2379	0.00120414	0.0115399
MCF2L-AS1	7.90572	3.44375	1.0039	3.43037	0.000602758	0.00656619
F7	28.471	-2.87887	0.774072	-3.71912	0.000199916	0.00260011
F10	32.8557	-3.65467	0.764102	-4.78296	1.72728e-06	4.25514e-05
GRTP1	52.3884	2.92206	0.478884	6.1018	1.0488e-09	5.28774e-08
GAS6	115.505	2.89584	0.492288	5.8824	4.04358e-09	1.78821e-07
TRAC	32.8092	4.19962	0.891128	4.7127	2.44461e-06	5.79387e-05
REM2	24.653	2.48029	0.779623	3.1814	0.00146567	0.0135225
ZFHX2	49.3497	3.62529	0.594166	6.10147	1.05096e-09	5.28774e-08
JPH4	50.1072	-3.63071	0.674386	-5.38373	7.29576e-08	2.49294e-06
TGM1	16.4173	2.74732	0.755747	3.63523	0.000277731	0.00341222
LTB4R	164.258	2.0896	0.278918	7.49182	6.79266e-14	7.20143e-12
SDR39U1	33.8752	2.13567	0.660636	3.23275	0.00122603	0.0117025
LINC02300	10.5988	-2.64971	0.899493	-2.94578	0.00322142	0.0250581
PRKD1	471.988	-3.26666	0.462027	-7.07028	1.54626e-12	1.30215e-10
COCH	172.933	-4.78798	0.733289	-6.52946	6.60087e-11	4.08223e-09
RNU6-8	14.1379	-3.65979	1.06201	-3.44609	0.000568764	0.00626194
RP11-964E11.3	33.4869	-3.43768	0.562778	-6.10841	1.00626e-09	5.09523e-08
RP11-964E11.2	17.5103	-3.15293	0.650601	-4.84618	1.25859e-06	3.22079e-05
PAX9	208.152	-5.57224	0.504695	-11.0408	2.42836e-28	1.5176e-25
SLC25A21	51.8931	-2.23062	0.616707	-3.61698	0.000298059	0.00361877
CTD-2298J14.2	102.065	-2.91539	0.430668	-6.76946	1.29265e-11	9.05543e-10
LRFN5	156.302	-4.70345	0.623455	-7.54416	4.55198e-14	4.95873e-12
LINC00648	30.2722	3.29087	0.752974	4.37049	1.23965e-05	0.000237605
RP11-406H23.2	12.7028	-2.46676	0.833386	-2.95992	0.00307714	0.0241095
PYGL	135.292	3.17232	0.492721	6.43838	1.20759e-10	7.04615e-09
PTGER2	53.9277	-2.6903	0.457375	-5.88204	4.05231e-09	1.78874e-07
RPSAP13	7.91591	2.75402	0.997017	2.76226	0.00574035	0.038816
LGALS3	598.768	2.13788	0.440951	4.84833	1.24503e-06	3.19297e-05
RP11-999E24.3	181.541	-2.68422	0.410554	-6.53806	6.23226e-11	3.86432e-09
DACT1	258.106	-3.18083	0.388409	-8.1894	2.62534e-16	3.99657e-14
C14orf39	53.4377	-3.15058	0.544611	-5.785	7.25117e-09	3.0317e-07
SALRNA1	34.9198	-3.42182	0.652469	-5.24441	1.5678e-07	4.92487e-06
SIX1	554.867	-3.32294	0.847571	-3.92054	8.83497e-05	0.00130076
TMEM30B	131.587	2.1515	0.418606	5.13967	2.75223e-07	8.21106e-06
RP11-902B17.1	171.831	3.4738	0.386473	8.98847	2.50698e-19	6.1377e-17
RHOJ	79.428	-3.68743	0.507827	-7.2612	3.83685e-13	3.51805e-11
PLEKHG3	306.948	2.12898	0.381315	5.58327	2.36041e-08	8.89761e-07
SPTB	27.0948	2.49981	0.825083	3.02977	0.00244741	0.020024
GPX2	24.4733	2.5032	0.878948	2.84795	0.00440021	0.0316943
PLEK2	121.219	3.13969	0.536159	5.8559	4.74442e-09	2.05979e-07
SLC8A3	35.5136	-3.58801	0.629241	-5.70211	1.1833e-08	4.7468e-07
RP11-486O13.5	10.2683	-3.98434	1.14671	-3.47457	0.00051167	0.00572176
MAP3K9	63.2018	2.40999	0.569638	4.23074	2.32919e-05	0.000413061
RP6-65G23.3	33.583	2.80847	0.501621	5.59878	2.15864e-08	8.22849e-07
PAPLN	68.9147	2.73646	0.604888	4.52391	6.0708e-06	0.000127697
NPC2	436.302	2.14379	0.363881	5.89146	3.82791e-09	1.69916e-07
FOS	665.875	2.89027	1.05618	2.73654	0.00620882	0.0411864
LINC02288	9.2937	2.26214	0.778583	2.90546	0.00366719	0.0277175
NRXN3	234.454	2.70932	0.3544	7.6448	2.09264e-14	2.43608e-12
DYNLL1P1	5.51034	5.71498	1.42807	4.00188	6.28402e-05	0.000972201
UNGP3	6.41316	4.73145	1.26291	3.74648	0.000179337	0.00237927
STON2	741.238	2.98513	0.357203	8.35696	6.43535e-17	1.09947e-14
KCNK10	50.3815	-2.96232	0.8404	-3.5249	0.000423649	0.00486971
CCDC88C	150.667	2.28444	0.430662	5.30448	1.12997e-07	3.68606e-06
TC2N	44.0717	2.76306	0.677977	4.07545	4.59262e-05	0.000740431
ASB2	8.07863	3.77029	1.08781	3.46595	0.000528364	0.00587709
OTUB2	10.4937	4.51786	1.19165	3.79127	0.000149881	0.0020527
AL162151.3	9.7411	3.00605	0.976207	3.07931	0.00207478	0.0176286
DIO3OS	120.018	-4.23711	0.618481	-6.85084	7.34175e-12	5.36467e-10
RP11-45P15.4	26.7413	-2.2911	0.602367	-3.8035	0.000142664	0.00196519
CKB	858.082	2.97046	0.455076	6.52738	6.69315e-11	4.10721e-09
AHNAK2	93.1595	4.73643	0.599405	7.90189	2.74717e-15	3.64468e-13
JAG2	307.788	3.8953	0.501307	7.7703	7.83031e-15	9.58527e-13
NUDT14	240.351	2.46932	0.41046	6.01599	1.78788e-09	8.56021e-08
RP11-521B24.4	14.5516	2.13495	0.690028	3.09401	0.00197472	0.0169727
MKRN3	86.6242	3.32651	0.632985	5.25527	1.47806e-07	4.68638e-06
NPAP1	26.8255	2.03706	0.756081	2.69424	0.00705494	0.0455976
AC144833.1	22.8582	-2.65418	0.88144	-3.01118	0.00260231	0.0210274
ULK4P3	7.04006	-3.07194	0.846286	-3.62991	0.000283519	0.00345815
SPRED1	1065.53	-2.41213	0.285876	-8.43765	3.23779e-17	5.86954e-15
PAK6	86.1413	3.77506	0.544249	6.93627	4.0259e-12	3.11424e-10
SPINT1-AS1	57.0441	3.7333	0.572478	6.52129	6.97039e-11	4.25026e-09
SPINT1	485.172	4.17526	0.496822	8.40393	4.31765e-17	7.59523e-15
RHOV	51.6841	2.71391	0.730043	3.71747	0.000201231	0.00261139
PLA2G4F	29.4439	2.05987	0.763512	2.69789	0.006978	0.0452151
PPIP5K1	57.3435	2.22773	0.486287	4.58109	4.62561e-06	0.000101337
CKMT1B	22.0519	3.75905	0.742626	5.06183	4.15244e-07	1.1881e-05
CKMT1A	7.75746	3.98579	1.11574	3.57234	0.0003538	0.00418846
DUOXA1	132.067	2.58029	0.506457	5.09479	3.4913e-07	1.01235e-05
DUOX1	344.751	2.50294	0.302317	8.27919	1.24019e-16	1.97664e-14
GATM	107.333	2.46658	0.430436	5.73042	1.00184e-08	4.08092e-07
RP11-408J6.1	18.6924	-3.37187	0.898908	-3.75107	0.000176082	0.00234657
FBN1	820.378	-3.2309	0.250743	-12.8853	5.44607e-38	9.94871e-35
SHC4	97.2678	-2.02405	0.395455	-5.11828	3.08339e-07	9.07365e-06
FGF7	196.961	-4.9278	0.537667	-9.16514	4.94821e-20	1.32034e-17
BCL2L10	7.67283	3.15393	1.03494	3.04745	0.00230794	0.0191774
UNC13C	152.33	-2.44736	0.597114	-4.09866	4.15555e-05	0.000679187
PYGO1	633.794	-2.28349	0.502896	-4.54068	5.6074e-06	0.000119003
PRTG	218.809	-2.67029	0.450956	-5.92139	3.19239e-09	1.44405e-07
MNS1	222.731	-2.08522	0.4807	-4.33788	1.43861e-05	0.000269859
GCNT3	8.65789	2.49304	0.852884	2.92307	0.003466	0.0264603
CA12	102.321	2.24185	0.651211	3.44259	0.000576169	0.00632962
RBPMS2	22.6544	-2.8222	0.664116	-4.24956	2.14192e-05	0.00038303
RASL12	41.6722	-4.57831	0.678771	-6.745	1.53032e-11	1.05035e-09
MEGF11	65.1208	-2.86672	0.416245	-6.88709	5.69451e-12	4.26603e-10
PAQR5	17.2908	3.15643	0.697122	4.5278	5.96016e-06	0.000125927
ISLR	158.581	-3.27675	0.326618	-10.0324	1.09858e-23	4.42187e-21
NEIL1	179.785	2.47621	0.580344	4.26679	1.98302e-05	0.000358392
ODF3L1	17.9783	3.06744	0.658321	4.65949	3.16992e-06	7.28038e-05
ISL2	28.2375	3.00187	1.02697	2.92304	0.00346632	0.0264603
PSTPIP1	31.1064	4.12242	0.70065	5.8837	4.01189e-09	1.77751e-07
LINGO1-AS1	11.1968	4.14385	1.06512	3.89049	0.000100041	0.00144424
CRABP1	541.306	-3.11198	0.633596	-4.91161	9.03299e-07	2.39682e-05
MINAR1	93.2547	-3.17444	0.561502	-5.65347	1.57241e-08	6.13163e-07
RP11-81A1.3	4.98694	4.35175	1.48865	2.92328	0.0034636	0.0264566
BCL2A1	16.7011	-4.54393	0.986904	-4.60423	4.14001e-06	9.20571e-05
IL16	27.1799	-2.67539	0.464011	-5.76579	8.12753e-09	3.37434e-07
HOMER2	239.574	-2.5975	0.450446	-5.7665	8.09355e-09	3.36612e-07
BNC1	24.406	3.46285	0.863591	4.00983	6.07634e-05	0.000944378
ALPK3	96.1128	2.08509	0.479977	4.34414	1.39824e-05	0.000263535
HAPLN3	65.2526	-2.0431	0.698748	-2.92394	0.00345634	0.0264245
RP11-167B3.2	4.98952	5.57399	1.32713	4.20005	2.6686e-05	0.00046292
SYNM	25.1836	-2.59865	0.69082	-3.76169	0.000168769	0.00226693
ADAMTS17	261.155	3.21367	0.451015	7.12543	1.03759e-12	8.97839e-11
RP11-90E5.1	22.0472	2.82954	0.708729	3.99241	6.54043e-05	0.00100662
CERS3	72.0305	2.58244	0.591634	4.36493	1.27164e-05	0.000242756
HBM	19.0687	-5.07117	1.0145	-4.99867	5.77279e-07	1.59781e-05
HBA2	1133.42	-4.62973	1.5619	-2.96417	0.00303503	0.0238504
HBA1	275.048	-4.48299	1.40576	-3.18902	0.00142755	0.0132221
MCRIP2	17.5628	3.1264	0.767996	4.07085	4.68415e-05	0.000754163
RHBDL1	81.399	3.93706	0.694623	5.66791	1.44546e-08	5.69974e-07
TMEM204	150.735	-4.25645	0.534465	-7.96395	1.66632e-15	2.28739e-13
NPW	28.932	-2.37469	0.780258	-3.04348	0.00233863	0.0193917
ABCA3	74.0067	2.80179	0.565385	4.95554	7.21305e-07	1.9599e-05
ZG16B	16.8982	6.14509	1.33812	4.59232	4.38342e-06	9.68348e-05
KREMEN2	78.6891	4.26432	1.39898	3.04817	0.00230239	0.0191447
LINC00514	88.4494	3.94125	0.629875	6.2572	3.91944e-10	2.09637e-08
CLDN6	48.4676	4.55214	0.713174	6.38293	1.7373e-10	9.89388e-09
TNFRSF12A	111.698	2.37788	0.666088	3.56991	0.000357098	0.00421909
BICDL2	5.04161	3.53529	1.30674	2.70544	0.00682147	0.0443947
PPL	440.949	4.30494	0.442135	9.73671	2.10243e-22	7.23603e-20
SHISA9	10.0638	2.25045	0.817224	2.75377	0.00589126	0.0395997
ABCC1	88.8082	2.39876	0.379981	6.31284	2.73955e-10	1.513e-08
SYT17	70.0312	2.51781	0.503854	4.9971	5.81975e-07	1.60893e-05
RP11-204E4.4	6.51947	5.96716	1.45567	4.09925	4.14498e-05	0.000677928
GP2	4.29782	4.11756	1.47681	2.78814	0.00530115	0.0365645
CRYM	71.8915	-2.92663	0.421181	-6.94862	3.68879e-12	2.86279e-10
LINC02175	34.3451	2.23189	0.609582	3.66135	0.000250886	0.00313581
RP11-185O21.1	4.31107	5.37828	1.61637	3.32738	0.000876664	0.00892753
RP11-57A19.2	14.361	2.90233	0.841389	3.44944	0.000561741	0.00619323
EIF3CL	86.6138	3.29247	0.69237	4.75535	1.98099e-06	4.80046e-05
NUPR1	24.4725	2.63333	0.597767	4.40528	1.05645e-05	0.000206151
SPN	15.3823	-2.45107	0.812695	-3.01598	0.00256148	0.0207753
QPRT	109.045	-2.13115	0.404798	-5.26472	1.40401e-07	4.48152e-06
C16orf54	15.587	4.94177	0.961823	5.13792	2.77802e-07	8.27758e-06
MVP	35.8138	2.31335	0.629857	3.67282	0.000239886	0.00302379
CDIPTOSP	7.69786	3.26933	1.16602	2.80382	0.00505008	0.0352807
PRSS8	91.605	5.89441	1.1103	5.30885	1.10319e-07	3.6286e-06
TRIM72	6.31056	3.45378	1.07016	3.22736	0.00124937	0.0118966
AHSP	22.993	-4.44855	0.984019	-4.5208	6.16063e-06	0.000129471
CLUHP3	120.668	2.31295	0.461054	5.01667	5.2576e-07	1.46718e-05
HERC2P4	8.31787	3.21552	1.03565	3.10482	0.00190392	0.0165318
IRX3	19.6739	3.33641	0.795959	4.19168	2.76896e-05	0.000478235
CRNDE	569.054	2.19063	0.337936	6.4824	9.02763e-11	5.33304e-09
IRX5	37.1495	3.59764	0.803444	4.47778	7.54231e-06	0.000152828
CAPNS2	89.1987	4.20446	1.45435	2.89096	0.00384068	0.0287724
MT1L	66.8956	4.02515	0.750895	5.36046	8.30094e-08	2.81213e-06
MT1E	87.515	4.88752	1.07362	4.55238	5.30414e-06	0.000113787
MT1F	183.422	3.65557	0.921131	3.96857	7.23052e-05	0.0010993
ARL2BP	5.19044	3.79754	1.33348	2.84784	0.00440164	0.0316946
PLLP	55.4692	2.10088	0.534474	3.93075	8.4682e-05	0.00125142
ADGRG1	275.36	4.48694	0.490167	9.15389	5.49186e-20	1.41762e-17
CNGB1	47.628	3.59911	1.20911	2.97666	0.00291404	0.0230752
TEPP	57.9286	6.60598	1.2742	5.18443	2.1668e-07	6.58021e-06
CDH11	1531.69	-4.3297	0.32713	-13.2354	5.48061e-40	1.37774e-36
RP11-229O3.1	41.5914	-3.50727	0.709146	-4.94577	7.58435e-07	2.04907e-05
CDH5	76.3788	-3.55736	0.651599	-5.45943	4.77667e-08	1.67558e-06
CBFB	1049.47	-2.26431	0.423482	-5.34689	8.94774e-08	3.00553e-06
TRADD	45.8342	2.19572	0.563348	3.89763	9.71399e-05	0.00141093
ELMO3	17.8097	2.65481	0.727723	3.64811	0.000264178	0.00328122
SLC9A5	57.8219	-2.34166	0.58428	-4.00778	6.12933e-05	0.000949507
PARD6A	9.1067	3.44106	1.01115	3.40312	0.000666201	0.00713941
ESRP2	74.0223	4.02387	0.578627	6.95417	3.54653e-12	2.77049e-10
CDH3	676.031	4.07414	0.499452	8.15721	3.42847e-16	5.0295e-14
CDH1	1133.94	4.44593	0.503198	8.83535	9.97879e-19	2.3233e-16
FTLP14	23.0655	5.20907	0.993745	5.24186	1.58966e-07	4.97382e-06
HAS3	431.695	4.41552	0.602388	7.33003	2.30101e-13	2.21232e-11
MARVELD3	52.654	2.64229	0.44543	5.93199	2.99281e-09	1.36679e-07
NUDT7	9.31297	3.13877	0.984335	3.18872	0.00142903	0.0132306
VAT1L	241.229	-2.63282	0.681552	-3.86298	0.000112011	0.00159189
MAF	1529.92	2.09783	0.430417	4.87394	1.09395e-06	2.84858e-05
DYNLRB2	24.5483	2.03663	0.5863	3.47371	0.000513324	0.00573666
RP11-391L3.4	37.3297	2.62154	0.652188	4.01961	5.82944e-05	0.000911973
RP11-274A11.3	6.80358	3.0976	0.993942	3.11648	0.00183027	0.0160767
SDR42E1	137.003	3.17471	0.470103	6.75322	1.446e-11	1.0069e-09
HSD17B2	24.7299	2.31587	0.813261	2.84763	0.00440462	0.0316946
OSGIN1	12.6515	3.54744	1.27687	2.77824	0.00546549	0.0374263
RP11-486L19.2	9.18455	3.52258	0.920796	3.82558	0.000130463	0.00181608
ATP2C2	64.5624	2.47447	0.581804	4.25309	2.10837e-05	0.000378226
CRISPLD2	79.1083	-2.49067	0.36137	-6.89231	5.4893e-12	4.12531e-10
C16orf74	74.832	2.3309	0.557067	4.18424	2.86124e-05	0.000491669
RP11-568J23.10	16.6682	2.75026	0.852767	3.2251	0.00125927	0.0119477
LINC02135	6.50028	4.75089	1.45186	3.27228	0.00106684	0.0104691
FENDRR	121.328	-4.66549	0.404238	-11.5414	8.1566e-31	8.42187e-28
FOXF1	241.033	-5.13102	0.525468	-9.76468	1.5961e-22	5.65734e-20
RP11-899L11.4	6.44004	4.72473	1.27812	3.69661	0.000218496	0.00279873
JPH3	48.6676	2.7665	0.720422	3.84011	0.000122981	0.00172609
SLC7A5	74.5996	2.78603	0.578058	4.81964	1.43815e-06	3.60265e-05
RP11-830F9.5	8.30581	3.64897	1.10277	3.30891	0.000936606	0.00940885
DBNDD1	42.4376	4.35876	0.672775	6.47877	9.24741e-11	5.43583e-09
RFLNB	184.431	-2.97332	0.350012	-8.49492	1.98068e-17	3.76297e-15
SERPINF1	250.925	-2.74108	0.553616	-4.95123	7.37451e-07	1.9992e-05
RAP1GAP2	61.3704	3.3201	1.2462	2.66418	0.00771761	0.0487571
GGT6	15.729	7.23814	2.4219	2.98862	0.00280244	0.0223555
SMTNL2	72.6903	3.2994	0.615092	5.36407	8.13655e-08	2.76038e-06
AIPL1	35.9178	3.34764	0.570488	5.86804	4.40983e-09	1.93935e-07
ALOX15P1	13.4799	2.56466	0.901311	2.84548	0.00443446	0.0318155
ALOX12P2	38.7239	2.12919	0.669463	3.18044	0.00147052	0.0135461
BCL6B	25.0416	-2.97712	0.855797	-3.47877	0.000503713	0.00564786
SLC16A13	9.49749	4.71636	1.26813	3.71914	0.000199905	0.00260011
SLC16A11	5.01632	5.58854	1.28197	4.35934	1.30458e-05	0.000247651
CLDN7	102.055	4.23994	1.54637	2.74186	0.00610915	0.04073
KCTD11	11.9018	3.87098	0.936543	4.13326	3.57657e-05	0.000592718
TNK1	55.0268	2.66849	0.561546	4.75204	2.01373e-06	4.86987e-05
SOX15	175.037	2.14503	0.601663	3.56517	0.000363626	0.00427919
ATP1B2	61.2146	-2.83086	0.447235	-6.32969	2.45661e-10	1.36948e-08
GUCY2D	7.46698	3.15665	1.16239	2.71567	0.00661419	0.0432949
MFSD6L	5.30582	3.30683	1.24294	2.66049	0.00780275	0.0491432
USP43	19.9425	2.37998	0.79589	2.99034	0.00278664	0.0222444
AC005863.1	4.29233	4.07655	1.36067	2.99598	0.00273565	0.0219332
PMP22	530.793	-3.5168	0.465533	-7.55435	4.20964e-14	4.60694e-12
CTD-3157E16.2	24.6513	-2.2573	0.589562	-3.82877	0.000128784	0.00179376
KRT16P6	63.199	4.83622	0.75595	6.39753	1.57906e-10	9.03603e-09
KRT16P2	12.7102	6.93256	1.34272	5.16307	2.4293e-07	7.31191e-06
KRT17P1	18.1037	4.21666	0.89385	4.71741	2.3887e-06	5.67268e-05
RASD1	6.29919	-3.76937	1.30503	-2.88835	0.00387275	0.0289396
KRT17P2	38.9459	6.41627	0.862744	7.43704	1.02966e-13	1.04497e-11
KRT16P1	41.2847	7.45948	1.09421	6.81726	9.27956e-12	6.67791e-10
KRT16P4	7.14086	5.48726	1.21404	4.51983	6.18898e-06	0.000129952
TNPO1P2	15.2811	2.94992	0.904693	3.26069	0.00111142	0.0107995
LGALS9C	64.119	3.54338	0.693856	5.10679	3.2768e-07	9.58977e-06
FAM83G	48.4664	2.4557	0.64539	3.80499	0.000141811	0.0019557
MFAP4	2208.02	-2.97948	0.411041	-7.24863	4.2101e-13	3.84544e-11
RNF112	50.5029	-3.60432	0.473811	-7.60707	2.8037e-14	3.15556e-12
SLC47A1	34.761	-2.37651	0.756197	-3.14271	0.00167389	0.0149687
SNORA59B	17.859	-2.77939	0.692755	-4.01209	6.01845e-05	0.000936862
LGALS9B	34.2191	3.49949	0.693044	5.04944	4.43097e-07	1.25869e-05
TNPO1P3	27.1043	3.59206	0.871409	4.12213	3.75381e-05	0.000619607
KRT16P5	8.44978	6.33942	1.19139	5.32103	1.03183e-07	3.40806e-06
KRT16P3	25.1712	6.06931	1.08849	5.57591	2.46243e-08	9.25283e-07
ERVE-1	22.0409	7.71987	1.14909	6.71822	1.83958e-11	1.25536e-09
TNFAIP1	180.056	2.14069	0.487409	4.39197	1.12329e-05	0.00021794
FOXN1	41.7477	4.46989	0.709349	6.3014	2.94977e-10	1.61781e-08
NEK8	19.2094	2.60393	0.728717	3.57331	0.000352499	0.00417931
TRAF4	76.2689	2.0366	0.491448	4.14408	3.41179e-05	0.000569562
PIPOX	11.0429	2.61701	0.863287	3.03144	0.00243387	0.0199722
RP11-848P1.2	9.4985	3.10737	0.952487	3.26238	0.00110481	0.0107485
CTD-2095E4.5	24.3936	3.80695	0.711416	5.35123	8.73604e-08	2.94274e-06
RHBDL3	69.2195	2.95392	0.493334	5.98768	2.12861e-09	1.00099e-07
RP11-466A19.1	5.73066	3.72339	1.28634	2.89456	0.00379689	0.0284893
CCL2	119.852	-2.85407	0.629261	-4.53559	5.74426e-06	0.000121582
RP11-47L3.1	20.8933	2.14335	0.664352	3.22622	0.00125436	0.0119249
SLFN11	27.7786	2.41598	0.671073	3.60018	0.000317998	0.00382758
LINC00672	60.3362	-2.341	0.374972	-6.24314	4.28885e-10	2.28367e-08
GRB7	62.5882	3.33835	0.639305	5.22184	1.7715e-07	5.5137e-06
NR1D1	5.72707	3.39312	1.20469	2.8166	0.00485353	0.0341718
KRT222	74.5632	3.25501	0.538962	6.03941	1.54679e-09	7.58949e-08
KRT24	33.6982	4.67209	0.826886	5.65022	1.60239e-08	6.22807e-07
KRT27	7.54151	3.66843	1.12403	3.26364	0.00109991	0.0107228
KRTAP2-3	4.78454	5.52651	1.34991	4.09399	4.2402e-05	0.000690647
KRT32	12.8809	3.38863	1.00792	3.36199	0.000773823	0.00806705
KRT13	1433.89	6.09322	1.48851	4.09349	4.2492e-05	0.000691164
KRT15	487.223	5.79461	0.621021	9.33078	1.05096e-20	3.007e-18
KRT19	6080.06	4.71214	0.811981	5.80326	6.50383e-09	2.75809e-07
KRT14	4082.77	5.24854	0.875009	5.99827	1.99426e-09	9.45302e-08
KRT16	603.208	5.00331	1.32062	3.7886	0.000151499	0.00206889
KRT17	37183.1	4.34613	0.673281	6.45515	1.08112e-10	6.33935e-09
KRT42P	108.72	2.17691	0.518903	4.19522	2.72605e-05	0.000471853
JUP	591.225	2.31806	0.440056	5.26765	1.38179e-07	4.42248e-06
ZNF385C	143.394	3.82239	0.520296	7.34657	2.0336e-13	1.97926e-11
RP11-400F19.19	5.1489	5.63411	1.32039	4.26699	1.98126e-05	0.000358347
RAMP2-AS1	22.4781	2.13185	0.628058	3.39436	0.000687898	0.00732894
WNK4	115.269	4.47938	0.680884	6.57878	4.74333e-11	3.0527e-09
C1QL1	7.00872	-3.75653	1.33805	-2.80746	0.00499333	0.0349798
PLCD3	69.2275	2.62516	0.593059	4.42648	9.57851e-06	0.000188616
FMNL1	35.8161	2.8134	0.474992	5.92306	3.16015e-09	1.43244e-07
CTD-2020K17.3	16.2061	6.10209	1.1087	5.5038	3.71683e-08	1.33738e-06
ITGB3	19.825	-2.43099	0.661222	-3.6765	0.000236453	0.00298527
SP6	310.528	3.93685	0.982228	4.00808	6.12136e-05	0.000948891
PRR15L	14.3948	7.10677	1.21171	5.86509	4.48897e-09	1.9705e-07
COPZ2	24.018	-2.47855	0.739528	-3.35152	0.000803681	0.00829782
ITGA3	245.298	3.40705	0.543308	6.27093	3.58889e-10	1.94587e-08
PDK2	47.863	2.56099	0.70953	3.60942	0.000306877	0.00370876
COL1A1	5822.59	-3.19234	0.57119	-5.58893	2.28479e-08	8.63998e-07
EPN3	18.2168	2.52209	0.930043	2.7118	0.00669196	0.0437437
CACNA1G-AS1	20.348	-4.81629	0.841461	-5.72373	1.04212e-08	4.23045e-07
CACNA1G	241.088	-2.07075	0.714816	-2.89689	0.00376877	0.0283141
ABCC3	30.7066	2.58589	0.818217	3.1604	0.00157555	0.0143137
TMEM100	131.037	-3.01474	0.593775	-5.07724	3.82953e-07	1.10101e-05
SCPEP1	542.352	2.48395	0.36879	6.73541	1.63468e-11	1.11874e-09
AKAP1	255.36	2.85886	0.44408	6.43771	1.21293e-10	7.05999e-09
TSPOAP1-AS1	13.0181	2.64082	0.700025	3.77246	0.000161646	0.00218858
RNF43	148.106	4.51673	0.659771	6.84591	7.59932e-12	5.51892e-10
LINC01476	8.49467	3.15013	1.14181	2.7589	0.0057996	0.0391275
TBX2-AS1	18.0254	-3.7797	0.963897	-3.92127	8.80848e-05	0.00129902
TBX2	65.9719	-3.8775	0.796841	-4.86609	1.13828e-06	2.9473e-05
CTD-3035K23.7	15.6522	-2.36367	0.888958	-2.65892	0.00783906	0.0493014
CYB561	118.462	2.99577	0.341589	8.77011	1.78486e-18	3.96138e-16
PECAM1	71.1683	-3.09935	0.625389	-4.95588	7.20047e-07	1.95873e-05
RP11-147L13.14	10.8117	-2.33384	0.833752	-2.7992	0.00512294	0.0356459
ABCA8	124.602	-3.24185	0.640611	-5.06056	4.18035e-07	1.19465e-05
ABCA6	67.6489	-2.3981	0.541578	-4.42798	9.5118e-06	0.000187613
LINC00511	265.529	2.70087	0.353488	7.64062	2.16175e-14	2.4921e-12
SDK2	189.235	2.36143	0.635871	3.71369	0.000204262	0.00264782
SLC9A3R1	503.014	3.76338	0.462408	8.13866	3.9967e-16	5.75235e-14
FDXR	94.9663	2.39652	0.466553	5.13665	2.79675e-07	8.31256e-06
USH1G	39.3345	8.56206	1.15699	7.4003	1.35872e-13	1.35575e-11
LLGL2	83.6705	3.65461	1.3256	2.75695	0.0058343	0.0393164
ITGB4	424.247	4.07797	0.575006	7.09205	1.32141e-12	1.12075e-10
EVPL	74.5597	5.39941	0.578316	9.33644	9.96306e-21	2.8854e-18
RHBDF2	53.3761	2.13034	0.446791	4.7681	1.85974e-06	4.52198e-05
CYGB	24.2177	-2.65227	0.761577	-3.48261	0.000496553	0.00559665
ST6GALNAC2	14.2485	3.55064	0.818018	4.34054	1.42136e-05	0.000267256
RP11-13K12.1	58.3986	2.37743	0.582194	4.08356	4.43504e-05	0.00071826
SYNGR2	318.099	3.348	0.401016	8.34879	6.89659e-17	1.15296e-14
CYTH1	305.966	2.25941	0.417531	5.41137	6.25447e-08	2.15888e-06
LGALS3BP	579.328	4.24455	0.503956	8.42246	3.68664e-17	6.5822e-15
LINC01977	23.9239	2.41529	0.683404	3.5342	0.000409011	0.00474277
GAA	471.464	2.32808	0.520982	4.46865	7.87161e-06	0.000158958
CARD14	24.6056	2.0088	0.583974	3.43987	0.000581989	0.0063721
RNF213-AS1	20.515	2.44537	0.54902	4.45406	8.42606e-06	0.00016872
SECTM1	4.44606	4.16654	1.36629	3.04954	0.00229196	0.0190847
ZNF750	125.242	6.10088	1.05172	5.80088	6.59668e-09	2.78751e-07
COLEC12	220.008	-4.13114	1.00778	-4.09925	4.14485e-05	0.000677928
RP11-720L2.2	30.3246	-3.68235	0.927401	-3.97062	7.16867e-05	0.00109129
LPIN2	228.028	-2.08644	0.452881	-4.60705	4.08426e-06	9.09026e-05
LINC01895	7.38816	4.00083	1.11702	3.58168	0.00034139	0.00405991
GAPDHP66	31.1259	2.58068	0.834444	3.09269	0.00198351	0.0170333
TMEM200C	56.7329	-2.35753	0.591326	-3.98685	6.69571e-05	0.00102653
L3MBTL4	57.4749	2.07125	0.502615	4.12094	3.77335e-05	0.000622289
LINC00668	15.0147	3.14787	0.885863	3.55346	0.000380204	0.00444782
MTCL1	270.824	2.4569	0.322621	7.61543	2.62824e-14	2.98639e-12
RP11-674N23.4	9.90121	3.1347	0.982315	3.19114	0.00141715	0.0131514
PIEZO2	420.186	-2.22323	0.373284	-5.95587	2.58685e-09	1.19519e-07
RP11-815J4.6	7.52654	-3.80295	1.29785	-2.93018	0.00338762	0.0260353
CIDEA	8.79686	2.70859	0.98483	2.75031	0.00595381	0.0398959
RP11-53B2.1	19.5862	3.01169	0.840032	3.58521	0.000336803	0.00401929
ANKRD20A5P	33.8057	2.02536	0.65124	3.11001	0.00187083	0.0162921
RP11-805F19.3	6.82032	6.03762	1.42434	4.2389	2.24615e-05	0.000400161
CABLES1	118.448	3.19348	0.662247	4.82219	1.41988e-06	3.56785e-05
ANKRD29	319.53	-4.19967	0.646389	-6.49712	8.18702e-11	4.90973e-09
RP11-449D8.5	12.738	-2.10113	0.739578	-2.84098	0.00449751	0.0321999
ZNF521	511.223	-3.03688	0.559635	-5.42653	5.74587e-08	2.00077e-06
CHST9	26.508	2.63376	0.660396	3.98815	6.65895e-05	0.00102156
DSC3	280.641	3.57043	1.32991	2.68471	0.00725928	0.0464923
DSC2	1151.2	4.25092	0.872726	4.87086	1.11115e-06	2.88704e-05
DSC1	30.1623	2.39896	0.64152	3.73949	0.000184396	0.0024301
DSG1-AS1	15.2158	2.93591	1.06787	2.74932	0.00597188	0.0399606
DSG3	651.261	4.42006	0.985654	4.48439	7.31227e-06	0.000149057
DSG2	1229.45	3.38589	0.353746	9.57152	1.05346e-21	3.2918e-19
CCDC178	25.6658	-3.00678	0.576412	-5.21637	1.82463e-07	5.66422e-06
ASXL3	287.117	-2.75359	0.42468	-6.48391	8.93728e-11	5.29283e-09
ZBTB7C	100.277	2.60712	0.661295	3.94245	8.06539e-05	0.00120237
RP11-246E12.2	9.91063	3.8634	0.982815	3.93095	8.46106e-05	0.00125142
LIPG	30.7319	2.0277	0.638624	3.17511	0.00149779	0.0137281
TNFRSF11A	20.9023	-2.52476	0.904001	-2.79288	0.00522415	0.0361068
SERPINB5	292.446	3.92167	0.946936	4.14143	3.4515e-05	0.000574798
RP11-635N19.3	5.03834	5.59349	1.34749	4.15105	3.3096e-05	0.000557421
ATP5MC1P6	6.0351	3.68761	1.35714	2.71718	0.00658408	0.0431356
SERPINB13	54.1118	3.25822	0.784723	4.15206	3.29493e-05	0.000555344
SERPINB2	22.4687	2.91665	0.925766	3.15053	0.00162977	0.0146772
DSEL	25.2901	-3.04909	0.722406	-4.22074	2.43497e-05	0.000429931
CCDC102B	84.1945	-2.48192	0.690648	-3.59362	0.000326117	0.00390551
CBLN2	64.6336	-2.86233	0.568812	-5.03212	4.85088e-07	1.36491e-05
DIPK1C	14.0562	2.92142	0.996181	2.93262	0.0033611	0.0258986
MBP	93.5952	2.29889	0.629139	3.65403	0.000258157	0.00321484
GALR1	7.27805	3.49861	1.11138	3.14799	0.00164399	0.0147772
RP11-100K18.1	5.43271	5.1022	1.44611	3.52823	0.000418348	0.00482384
HSBP1L1	55.7337	2.89875	0.576413	5.02894	4.93186e-07	1.38278e-05
PLPP2	46.4404	2.887	0.89257	3.23448	0.00121864	0.0116507
MADCAM1	11.6608	-2.7172	0.82387	-3.2981	0.00097342	0.00971701
MISP	40.2596	3.64352	0.754727	4.8276	1.38187e-06	3.48742e-05
CFD	11.816	4.63562	1.03175	4.49295	7.02433e-06	0.000144427
TLE2	558.479	2.00512	0.331192	6.05427	1.41059e-09	6.96437e-08
STAP2	269.491	3.11425	0.448078	6.95024	3.64677e-12	2.83946e-10
TINCR	154.147	4.96333	0.594392	8.35025	6.81181e-17	1.14728e-14
CRB3	37.0494	4.44661	0.7532	5.90363	3.55595e-09	1.59334e-07
SH2D3A	37.4913	2.50481	0.581459	4.30781	1.64881e-05	0.000305428
PEX11G	43.9872	2.48241	0.598562	4.14729	3.36436e-05	0.000563447
CAMSAP3	20.2603	3.77826	0.766359	4.93015	8.21669e-07	2.20985e-05
STXBP2	73.6728	3.95707	0.697796	5.67081	1.42123e-08	5.63464e-07
PRR36	18.6113	2.79418	0.69519	4.0193	5.83709e-05	0.000912568
MARCHF2	30.1163	2.1373	0.477621	4.47489	7.64521e-06	0.000154781
RAVER1	11.7802	2.74275	1.00119	2.7395	0.00615321	0.0409662
ATG4D	23.7123	2.35339	0.818352	2.87576	0.00403052	0.0297989
AP1M2	179.966	4.73263	0.593249	7.97747	1.49358e-15	2.07424e-13
C19orf38	12.1769	-2.30211	0.862712	-2.66846	0.00761995	0.0482814
KANK2	300.805	-3.96658	0.357862	-11.0841	1.49882e-28	9.61997e-26
RGL3	33.8479	3.13079	0.837012	3.74044	0.000183698	0.00242494
ACP5	24.0038	4.11506	0.778908	5.28311	1.27011e-07	4.09261e-06
ZNF491	24.8708	-2.27929	0.645606	-3.53046	0.000414831	0.00479154
HOOK2	219.324	2.43414	0.526783	4.62077	3.82326e-06	8.58986e-05
DNASE2	121.132	2.49187	0.474216	5.25472	1.48253e-07	4.69429e-06
BRME1	28.419	-2.44403	0.55564	-4.39858	1.08959e-05	0.000212096
PODNL1	35.8787	-2.88951	0.530193	-5.44992	5.03913e-08	1.76503e-06
EPHX3	32.2471	2.26941	0.616354	3.682	0.000231415	0.0029357
KLF2	10.8864	-3.10411	1.10207	-2.81662	0.00485323	0.0341718
CTD-2013N17.1	4.9652	4.34695	1.2633	3.44095	0.000579665	0.00635545
PLVAP	47.5993	-5.49467	0.907412	-6.05532	1.40142e-09	6.93353e-08
AC005616.1	5.29422	4.45033	1.36324	3.26453	0.00109646	0.0106979
LINC01532	4.7415	4.30364	1.36542	3.15187	0.00162228	0.0146375
PLEKHF1	23.4335	3.15057	0.840513	3.74839	0.000177973	0.00236647
CTD-2001J20.1	9.1223	3.51591	1.25709	2.79687	0.00516005	0.0358409
CEBPA	8.68449	6.38124	1.22787	5.19699	2.02538e-07	6.20628e-06
CHST8	12.5777	3.39209	1.12399	3.01789	0.00254538	0.0206871
SCGB1B2P	6.3875	3.83592	1.26102	3.04193	0.00235068	0.0194469
CTC-523E23.11	14.8153	2.58508	0.702141	3.68171	0.000231677	0.00293747
HPN	89.9148	5.03669	0.480286	10.4869	9.92761e-26	4.81144e-23
FXYD3	10.5295	3.21089	1.01197	3.17292	0.00150913	0.0138161
LSR	75.3956	2.23816	0.563109	3.97465	7.04832e-05	0.00107573
DMKN	262.46	3.92248	0.536149	7.31603	2.55416e-13	2.42625e-11
SYNE4	18.4203	2.96946	1.01439	2.92735	0.00341865	0.0262314
COX7A1	84.6675	-2.01854	0.618301	-3.26466	0.00109596	0.0106975
SPINT2	252.861	4.04997	1.04207	3.88646	0.000101718	0.00146134
KCNK6	39.0193	2.90969	0.529149	5.4988	3.82379e-08	1.36758e-06
CATSPERG	19.8404	2.16566	0.753121	2.87558	0.00403292	0.0297989
LGALS7	96.9784	2.81368	0.742235	3.79082	0.000150153	0.00205523
LGALS7B	89.5998	5.66538	1.47044	3.85286	0.000116749	0.00165525
FBXO17	157.495	-2.61929	0.364037	-7.19512	6.24065e-13	5.55067e-11
GMFG	40.2729	-3.64332	0.817472	-4.45681	8.31869e-06	0.000167134
FCGBP	134.325	2.5975	0.611093	4.25058	2.13218e-05	0.000381576
CYP2S1	58.0758	3.41004	0.587888	5.80049	6.61212e-09	2.78836e-07
POU2F2	66.1284	2.28749	0.560184	4.08346	4.43695e-05	0.00071826
LYPD3	57.1777	2.44955	0.562723	4.35304	1.34263e-05	0.000253859
PINLYP	293.949	2.0239	0.418441	4.83677	1.31963e-06	3.36225e-05
PLAUR	104.951	2.41611	0.423853	5.70034	1.19569e-08	4.78842e-07
CBLC	9.17018	3.12133	0.988727	3.15691	0.00159448	0.0144416
BCAM	192.295	3.16747	0.659787	4.80075	1.58075e-06	3.93086e-05
KLC3	39.6592	3.82254	0.840618	4.5473	5.43387e-06	0.000115942
PPP1R13L	144.31	3.29472	0.488037	6.75096	1.46867e-11	1.01685e-09
IGFL4	27.3389	2.45319	0.801195	3.06191	0.00219931	0.0184751
CTB-158D10.3	5.75411	5.77721	1.26309	4.57386	4.78824e-06	0.000104514
GNG8	10.682	-4.28635	0.97488	-4.3968	1.09858e-05	0.000213495
DACT3	158.537	-4.45613	0.410753	-10.8487	2.0235e-27	1.14414e-24
GRIN2D	8.27078	-3.1577	0.973926	-3.24224	0.00118593	0.0114022
FUT1	28.1366	2.84621	0.611755	4.65254	3.27879e-06	7.50141e-05
BCAT2	136.167	2.05977	0.518341	3.97377	7.07425e-05	0.00107899
HSD17B14	26.9064	-2.2401	0.681152	-3.28869	0.00100653	0.00997211
PLEKHA4	58.7739	-3.06992	0.555425	-5.52716	3.25457e-08	1.19431e-06
CGB7	21.5417	6.52003	1.11604	5.8421	5.1547e-09	2.21363e-07
NTF4	57.5652	3.45114	0.545263	6.32931	2.46259e-10	1.36959e-08
PRRG2	13.0154	3.22656	0.908747	3.55055	0.000384421	0.00448611
MYH14	66.562	3.4915	0.734212	4.75543	1.9802e-06	4.80046e-05
FAM71E1	38.4347	2.66402	0.499158	5.33702	9.44873e-08	3.1471e-06
LRRC4B	23.2759	-2.60026	0.85584	-3.03825	0.00237956	0.0196214
KLK11	33.2449	4.40044	0.750503	5.86332	4.53713e-09	1.9843e-07
KLK13	8.33127	3.30565	1.1077	2.98425	0.00284275	0.0226163
SIGLEC17P	7.66706	3.51344	1.01099	3.47525	0.000510368	0.0057117
ZNF350-AS1	57.1335	-2.02956	0.48931	-4.14779	3.35696e-05	0.000562605
PRKCG	26.097	2.78038	0.994385	2.79608	0.0051727	0.0358661
TNNT1	73.6402	4.12024	0.629529	6.54496	5.95127e-11	3.74883e-09
TNNI3	5.81631	5.79803	1.27589	4.5443	5.51189e-06	0.000117396
ADAM33	25.0233	-3.34523	0.878236	-3.80904	0.00013951	0.00192845
HSPA12B	90.9311	-3.38202	0.474659	-7.12515	1.03969e-12	8.97839e-11
SPEF1	6.47002	3.61481	1.08749	3.32399	0.000887389	0.00902128
PRND	25.1694	-3.10223	0.787397	-3.93985	8.15323e-05	0.00121197
RP5-1056H1.2	13.1788	4.10218	0.869175	4.71963	2.36278e-06	5.62802e-05
FERMT1	178.439	3.08744	0.45649	6.76343	1.3476e-11	9.41258e-10
PLCB1	112.381	-2.60928	0.497129	-5.24871	1.5317e-07	4.83067e-06
LAMP5	32.6441	-4.16063	0.75049	-5.54388	2.95839e-08	1.09433e-06
OVOL2	14.311	4.32666	0.791443	5.46679	4.58246e-08	1.617e-06
RP5-1097P24.1	6.69613	5.99408	1.33125	4.5026	6.71261e-06	0.000139102
THBD	26.0065	-2.10194	0.539621	-3.89521	9.81122e-05	0.00142071
CD93	65.7712	-4.40944	0.628598	-7.01472	2.3041e-12	1.86115e-10
XXyac-YX60D10.1	6.36282	5.93323	1.25453	4.72943	2.25152e-06	5.38548e-05
RP4-568C11.4	15.9156	4.99545	1.05309	4.7436	2.09949e-06	5.05153e-05
ACSS1	159.931	2.3167	0.447153	5.181	2.207e-07	6.69371e-06
LINC01597	13.0068	-2.63964	0.733362	-3.59937	0.000318986	0.00383559
CCM2L	5.48648	-3.22913	1.12953	-2.85882	0.00425213	0.0309564
ASIP	23.6518	-2.69681	0.687756	-3.92117	8.81218e-05	0.00129902
GDF5	12.0933	3.20562	0.858808	3.73265	0.000189479	0.00248879
KIAA1755	47.5609	-3.18061	0.596157	-5.33518	9.54513e-08	3.17476e-06
MAFB	211.813	3.56922	0.62592	5.70236	1.18163e-08	4.7468e-07
PTPRT	192.992	2.84082	1.05194	2.70055	0.0069225	0.0449291
RP1-232N11.2	4.32056	5.37158	1.76785	3.03848	0.00237773	0.0196132
RP1-138B7.4	7.19154	3.96251	1.47077	2.69418	0.00705622	0.0455976
TOX2	12.74	3.83281	0.971703	3.94442	7.99926e-05	0.00119702
WFDC2	184.636	3.01734	0.524423	5.75363	8.73466e-09	3.59499e-07
PREX1	88.1678	-2.09422	0.439221	-4.76803	1.86036e-06	4.52198e-05
PTGIS	226.327	-2.06366	0.284088	-7.26415	3.75404e-13	3.47148e-11
SNAI1	33.0575	-3.9789	0.898096	-4.43037	9.40723e-06	0.000185705
LINC01273	6.95998	4.87508	1.37539	3.54452	0.000393332	0.00456989
PARD6B	87.3366	2.24233	0.384626	5.82989	5.54626e-09	2.36468e-07
BCAS4	36.9503	2.79944	0.582575	4.80529	1.54525e-06	3.85469e-05
DOK5	63.6799	-3.89895	0.646363	-6.03213	1.61812e-09	7.8744e-08
TFAP2C	236.454	-3.09805	0.56616	-5.47205	4.44864e-08	1.57681e-06
APCDD1L	29.2166	2.61694	0.819592	3.19298	0.00140813	0.0130921
EDN3	1100.26	-5.55862	0.871136	-6.38088	1.76069e-10	1.00031e-08
SYCP2	254.647	-2.49194	0.318543	-7.82292	5.16105e-15	6.55425e-13
RP11-157P1.4	104.057	2.25519	0.738133	3.05526	0.00224864	0.018803
LAMA5	677.801	2.20373	0.668839	3.29486	0.000984721	0.00978593
RBBP8NL	29.9878	5.85185	0.933902	6.26603	3.70378e-10	1.9926e-08
SLCO4A1	8.53089	5.15707	1.12813	4.57133	4.84637e-06	0.000105589
COL9A3	249.14	2.63793	0.458987	5.74729	9.06835e-09	3.71302e-07
SLC17A9	30.8385	-2.21201	0.56581	-3.90946	9.2503e-05	0.00135185
KCNQ2	51.744	-3.7732	0.575167	-6.56018	5.37445e-11	3.43098e-09
FNDC11	12.4723	2.22096	0.663313	3.34829	0.000813118	0.00837378
SOX18	9.88861	-4.28079	1.25291	-3.41669	0.000633876	0.00686009
AP001172.3	20.788	2.23118	0.635265	3.51221	0.000444403	0.00508366
AP000962.1	7.78184	3.87666	1.3614	2.84756	0.00440556	0.0316946
AP000962.2	32.1528	2.70385	0.556378	4.85973	1.17544e-06	3.03087e-05
CXADR	1531.07	3.79185	0.445575	8.51001	1.73916e-17	3.3774e-15
CLIC6	31.3078	3.53674	0.561541	6.29828	3.0097e-10	1.64687e-08
RIPPLY3	23.9187	-2.39788	0.732742	-3.27247	0.00106611	0.0104691
KCNJ15	168.78	3.86804	0.47718	8.10604	5.22944e-16	7.39218e-14
ETS2	429.975	2.38613	0.353662	6.74693	1.51002e-11	1.03942e-09
RIPK4	96.8108	3.98106	0.460909	8.63742	5.74947e-18	1.19771e-15
C2CD2	43.9491	2.16401	0.559542	3.86746	0.000109974	0.00156386
CBS	20.982	-2.33515	0.668087	-3.49528	0.00047356	0.00537577
TSPEAR	74.6044	4.57055	1.13728	4.01886	5.84809e-05	0.000913687
KRTAP12-1	6.95737	4.84717	1.39145	3.48354	0.000494834	0.00557992
LINC01547	16.4339	2.54046	0.886949	2.86427	0.00417966	0.0305787
LINC01694	9.98737	4.29296	1.05776	4.05855	4.93778e-05	0.000789645
LSS	83.5174	2.1997	0.519319	4.23573	2.27808e-05	0.000405242
ADA2	42.3335	2.12854	0.657673	3.23647	0.00121016	0.0115929
CLDN5	29.6508	-5.50063	1.02677	-5.35722	8.45101e-08	2.85077e-06
TBX1	73.6264	2.34776	0.498724	4.70754	2.50727e-06	5.93055e-05
COMT	387.01	2.23823	0.463317	4.83088	1.3593e-06	3.44191e-05
SCARF2	86.2156	-2.0224	0.549184	-3.68256	0.000230908	0.00293221
TMEM191A	20.0222	2.70604	0.850362	3.18222	0.00146152	0.0134954
SGSM1	64.0638	2.24514	0.59009	3.80474	0.000141955	0.00195656
KIAA1671	187.427	2.49649	0.548704	4.54978	5.37011e-06	0.000114891
CTA-243E7.2	8.75395	3.64424	1.20199	3.03183	0.00243079	0.0199607
CTA-243E7.1	40.6666	2.36829	0.689744	3.43358	0.000595672	0.00650093
SEZ6L	367.077	2.03644	0.602452	3.38025	0.000724204	0.00762678
MIAT	330.388	2.6353	0.633002	4.16317	3.13859e-05	0.000531747
LIF	26.9627	2.0392	0.658762	3.0955	0.0019648	0.0169242
OSBP2	73.5101	2.88595	0.76419	3.77648	0.000159059	0.00215847
INPP5J	40.5655	2.89307	0.566707	5.10506	3.3069e-07	9.65957e-06
LIMK2	259.998	2.17321	0.260327	8.348	6.94262e-17	1.15296e-14
APOL2	82.1803	2.12972	0.622871	3.4192	0.000628051	0.00681048
PVALB	10.7978	4.77397	1.29814	3.67755	0.000235487	0.00297624
IL2RB	21.9379	2.47753	0.925071	2.67821	0.00740175	0.0472153
RAC2	28.5371	2.10455	0.58172	3.6178	0.000297112	0.00360911
LGALS1	7311.4	-2.80807	0.938827	-2.99104	0.00278032	0.0222089
KDELR3	111.438	-2.90293	0.456248	-6.3626	1.98368e-10	1.11897e-08
APOBEC3C	300.392	2.12087	0.65444	3.24075	0.00119216	0.0114482
APOBEC3G	20.0071	2.20691	0.688061	3.20744	0.00133924	0.0125659
CACNA1I	13.5069	2.22297	0.814244	2.7301	0.00633156	0.0418137
TCF20	21.6182	2.53576	0.885022	2.8652	0.00416744	0.030527
LINC01315	49.7281	3.1717	0.627332	5.05586	4.28452e-07	1.22147e-05
SERHL2	9.56025	2.3244	0.835287	2.78276	0.00538994	0.0370479
BIK	35.5626	4.79485	0.662989	7.23217	4.75345e-13	4.2922e-11
MPPED1	1672.3	4.28514	0.463774	9.23971	2.47173e-20	6.74698e-18
ARHGAP8	17.1933	2.50091	0.876118	2.85454	0.00430998	0.0312625
WNT7B	21.6651	3.40874	0.811279	4.20169	2.6493e-05	0.000460583
CELSR1	253.754	2.83943	0.332755	8.53309	1.42486e-17	2.86759e-15
RP3-439F8.1	6.72795	3.62393	1.08831	3.32987	0.000868866	0.00886714
PANX2	16.6543	2.89844	0.660812	4.38617	1.15362e-05	0.000222732
CHKB	4.34815	3.60342	1.31221	2.74606	0.00603163	0.040315
PRKX	374.975	2.55344	0.328564	7.77151	7.75539e-15	9.54275e-13
CLCN4	37.8302	-2.01617	0.51763	-3.89501	9.81956e-05	0.00142105
ARHGAP6	64.9153	-3.12248	0.469309	-6.65336	2.86486e-11	1.91108e-09
FRMPD4	34.2023	2.19697	0.817006	2.68905	0.00716558	0.0461035
SCML1	259.388	-2.03371	0.43307	-4.69604	2.65253e-06	6.22454e-05
PHEX	76.3122	-2.58546	0.488821	-5.28918	1.22865e-07	3.9644e-06
SAT1	1579.82	2.35336	0.446555	5.27003	1.36404e-07	4.37746e-06
TMEM47	362.23	-4.34971	0.493978	-8.80547	1.30304e-18	2.91931e-16
LANCL3	37.9814	3.23412	0.750689	4.30821	1.64585e-05	0.000305118
MED14OS	6.26145	-4.54682	1.22959	-3.69785	0.000217434	0.00278964
MAOA	288.284	2.36534	0.40793	5.7984	6.69522e-09	2.81413e-07
DIPK2B	15.0049	-4.3617	1.01374	-4.30257	1.68829e-05	0.000312012
MIR222HG	68.3449	2.27718	0.669118	3.40325	0.000665881	0.00713941
LINC02595	201.695	4.74289	0.680512	6.96959	3.17859e-12	2.53306e-10
SLC38A5	167.278	2.74161	0.449295	6.10202	1.04734e-09	5.28774e-08
PLP2	320.516	3.24652	0.554718	5.85255	4.84101e-09	2.09789e-07
RP11-348F1.2	42.2823	-2.32548	0.506975	-4.58697	4.49735e-06	9.88003e-05
RP11-431N15.2	20.0423	-4.09336	0.852108	-4.8038	1.55685e-06	3.87955e-05
FAAH2	49.7813	2.58276	0.451697	5.71791	1.07841e-08	4.36287e-07
MTHFD1P1	7.39807	3.22215	1.09536	2.94163	0.00326492	0.0252805
SPIN4	147.752	-2.14627	0.486185	-4.41452	1.01236e-05	0.000198691
AR	73.0667	-2.70622	0.369085	-7.33223	2.26356e-13	2.19408e-11
PHKA1	70.7568	2.38104	0.437302	5.44484	5.18507e-08	1.80815e-06
UHRF2P1	5.49884	-4.60994	1.66828	-2.7633	0.00572203	0.0387142
SLC16A2	279.164	-2.07344	0.356452	-5.81688	5.99565e-09	2.5517e-07
DACH2	14.8139	-2.01538	0.730822	-2.7577	0.00582104	0.0392387
PABPC5	41.2008	-2.29198	0.612747	-3.7405	0.000183652	0.00242494
PCDH11X	46.4591	-2.487	0.726834	-3.42168	0.000622352	0.00675485
NAP1L3	203.725	-2.13098	0.44447	-4.79443	1.63134e-06	4.03974e-05
FAM133A	14.9563	-2.0232	0.752752	-2.68774	0.00719378	0.0461974
PCDH19	433.283	-3.36291	0.447383	-7.51686	5.61092e-14	6.05673e-12
SRPX2	83.6504	-2.6882	0.568402	-4.7294	2.25189e-06	5.38548e-05
XKRX	4.66643	3.64155	1.30079	2.79949	0.00511829	0.0356345
DRP2	63.7661	-2.39663	0.686979	-3.48865	0.000485462	0.00549511
TMSB15A	2230.17	-2.89698	0.624152	-4.64147	3.45942e-06	7.85413e-05
GPRASP1	382.684	-2.4844	0.404075	-6.14837	7.82844e-10	4.03275e-08
BEX1	833.359	2.02884	0.42307	4.79553	1.62246e-06	4.02614e-05
IL1RAPL2	16.0168	2.72521	0.922802	2.95319	0.00314504	0.0245605
COL4A6	165.219	2.4072	0.392987	6.1254	9.04573e-10	4.60983e-08
COL4A5	489.259	2.10949	0.288068	7.3229	2.42663e-13	2.32369e-11
KCNE5	21.2952	-2.95525	0.986936	-2.99437	0.00275011	0.0220417
DOCK11	72.732	-2.57159	0.648717	-3.96412	7.36677e-05	0.00111787
KIAA1210	21.4183	-4.23766	0.799497	-5.30041	1.15542e-07	3.7485e-06
AKAP14	12.858	5.7647	1.14462	5.03636	4.74466e-07	1.33959e-05
GRIA3	68.8417	-2.51985	0.506437	-4.97564	6.50336e-07	1.78545e-05
DCAF12L2	33.1102	-2.03728	0.573005	-3.55542	0.000377374	0.00441907
PRR32	6.6521	-5.43452	1.38367	-3.92762	8.57891e-05	0.00126699
MBNL3	411.2	-2.05612	0.399416	-5.14783	2.63518e-07	7.91154e-06
VGLL1	14.6976	7.13608	1.24277	5.7421	9.3511e-09	3.81563e-07
ARHGEF6	54.4142	-2.01499	0.611162	-3.29698	0.000977298	0.00972711
FGF13	247.116	-2.07168	0.362751	-5.71103	1.12297e-08	4.53543e-07
XXyac-YR29IB3.1	8.77348	3.24658	0.997418	3.25498	0.00113399	0.0109841
LINC00632	1029.57	-2.89888	0.548034	-5.2896	1.22587e-07	3.96082e-06
SLITRK4	183.386	-2.49239	0.550706	-4.52582	6.01618e-06	0.000126885
FTH1P8	6.18881	2.62978	0.93361	2.81679	0.00485062	0.0341716
AFF2	266.552	-3.70777	0.475992	-7.78956	6.72405e-15	8.40435e-13
AFF2-IT1	16.5373	-2.94261	0.836579	-3.51744	0.000435738	0.00499371
PRRG3	450.781	2.36622	0.45409	5.2109	1.87931e-07	5.81117e-06
FATE1	17.2825	6.23992	1.16622	5.35054	8.76912e-08	2.9497e-06
GABRE	104.728	3.30131	0.4679	7.05559	1.71875e-12	1.43217e-10
GABRQ	43.0965	2.19592	0.548975	4.00003	6.33342e-05	0.000978569
BGN	300.327	-2.96055	0.512718	-5.77423	7.73036e-09	3.22637e-07
RP11-400I17.1	4.61255	4.2303	1.53594	2.7542	0.00588357	0.0395704

## Sheet: human DE-cap VS DE-bell
	baseMean	log2FoldChange	lfcSE	stat	pvalue	padj
AJAP1	117.685	2.69532	0.532464	5.06198	4.14915e-07	0.000111301
RBP7	30.9739	-2.85917	0.75124	-3.80593	0.000141275	0.0108734
FBXO2	33.1854	-2.95474	0.785832	-3.76001	0.000169906	0.012397
PDPN	222.439	-2.04496	0.416893	-4.90524	9.33149e-07	0.000200254
MST1P2	123.868	-2.68269	0.601217	-4.4621	8.11602e-06	0.00117495
ALPL	197.867	-2.56011	0.490553	-5.21882	1.80064e-07	5.56702e-05
RP11-181E22.4	53.7597	2.26567	0.683895	3.3129	0.000923352	0.0419307
LINC02784	14.0329	4.72446	1.42156	3.32344	0.000889136	0.0408817
FYB2	42.5482	2.06427	0.613433	3.36511	0.000765137	0.0368255
DIRAS3	155.147	-2.1687	0.467266	-4.64125	3.463e-06	0.000590361
CCN1	289.454	2.30994	0.532191	4.34043	1.42204e-05	0.00185281
OLFM3	35.9898	2.94056	0.812167	3.62063	0.000293882	0.0183586
SPRR1B	159.578	9.2595	2.00347	4.62173	3.8056e-06	0.000629161
S100A2	591.621	-2.97523	0.474402	-6.27153	3.5752e-10	3.43238e-07
KIRREL1	98.04	2.11702	0.524345	4.03745	5.40348e-05	0.00544558
PCP4L1	74.6315	-2.86414	0.580194	-4.93652	7.95296e-07	0.000180463
RP1-45C12.1	88.882	2.0438	0.476349	4.29055	1.78228e-05	0.00215302
MROH9	96.9886	2.68059	0.569397	4.70778	2.50433e-06	0.000458074
RGS2	288.536	-2.4796	0.51634	-4.80225	1.56891e-06	0.000312037
CFH	65.911	-2.89989	0.545535	-5.31567	1.06264e-07	3.7276e-05
POMC	225.034	-2.42626	0.629849	-3.85213	0.000117096	0.00973475
ADD2	150.442	-3.6155	0.471331	-7.67082	1.70906e-14	5.19584e-11
ECRG4	49.4983	-2.08079	0.535945	-3.88246	0.000103407	0.00900909
EDAR	114.152	2.37766	0.505511	4.70347	2.55772e-06	0.000458112
IL1RN	121.433	-4.03082	0.523497	-7.69979	1.36291e-14	4.97216e-11
TMEM37	28.8758	-4.11547	0.936293	-4.3955	1.10519e-05	0.00152725
GYPC	40.9096	-2.39541	0.627872	-3.81512	0.000136116	0.0106562
FZD5	29.3375	-2.50969	0.746041	-3.36401	0.000768179	0.0368746
CYP27A1	143.897	-2.81531	0.484351	-5.81254	6.15328e-09	3.62071e-06
WNT10A	162.375	2.66956	0.519991	5.13386	2.83854e-07	8.09029e-05
HES6	30.5952	3.83169	0.915959	4.18325	2.87372e-05	0.00321592
LMCD1	228.52	-2.05922	0.364853	-5.64398	1.66168e-08	8.6602e-06
CADPS	108.281	2.1207	0.640618	3.31039	0.000931657	0.042023
SYNPR	83.449	-2.72536	0.519082	-5.25035	1.51807e-07	4.98159e-05
MTRNR2L12	44.0811	3.43244	0.91019	3.77113	0.00016251	0.0119753
COL8A1	59.0846	-2.72056	0.802405	-3.39051	0.000697631	0.0343932
LINC01210	50.7887	2.17513	0.609302	3.56988	0.000357148	0.0208806
TM4SF1	1109.49	-2.42494	0.387845	-6.25235	4.04325e-10	3.68765e-07
MME	151.353	-2.60183	0.495681	-5.24899	1.52935e-07	4.98159e-05
NLGN1	188.523	-2.76541	0.427362	-6.47089	9.74304e-11	1.11077e-07
LINC00578	42.1014	2.85616	0.746363	3.82677	0.000129833	0.0103872
P3H2	51.101	-2.24508	0.574643	-3.90691	9.34827e-05	0.00840009
CLDN1	528.958	-3.17181	0.423954	-7.48149	7.34872e-14	1.6756e-10
MSX1	49.7432	-2.56758	0.747185	-3.43634	0.000589638	0.0305556
LGI2	107.366	2.75623	0.489521	5.63048	1.79713e-08	9.10594e-06
HOPX	319.493	-2.54966	0.377096	-6.7613	1.36761e-11	1.91897e-08
IGFBP7	221.583	-2.18045	0.417369	-5.22428	1.74833e-07	5.4985e-05
STAP1	50.4085	3.53844	0.765952	4.61966	3.84375e-06	0.000629161
SULT1E1	97.6514	3.22858	0.748514	4.31332	1.60822e-05	0.00199562
BTC	57.8556	-2.61794	0.530417	-4.93563	7.98918e-07	0.000180463
PARM1	261.087	-2.0752	0.427115	-4.85865	1.18186e-06	0.000250679
BMP3	156.646	2.01277	0.617074	3.2618	0.00110706	0.0470719
SPARCL1	46.8281	-3.32063	0.603897	-5.49867	3.82668e-08	1.74506e-05
DMP1	43.5256	-4.3763	0.914051	-4.78781	1.68613e-06	0.000330716
TMSB4XP8	67.6711	-2.34956	0.588371	-3.99333	6.51526e-05	0.00615776
UNC5C	58.0272	-3.40578	0.775711	-4.39052	1.13078e-05	0.00153929
LEF1	458.768	3.28766	0.513204	6.40615	1.49241e-10	1.60136e-07
RP11-380D23.1	96.7702	-2.34456	0.583834	-4.01581	5.92432e-05	0.0057789
HPGD	260.941	3.08028	0.565086	5.451	5.00882e-08	2.03584e-05
GPM6A	171.926	4.82021	1.26928	3.79758	0.000146115	0.0111518
UBE2QL1	27.0688	-2.35515	0.718944	-3.27584	0.00105347	0.0455364
FST	1332.89	2.33419	0.507962	4.5952	4.32342e-06	0.000697907
GZMA	29.7942	4.81905	1.2221	3.94325	8.03833e-05	0.00744301
TRIM36	169.37	2.26405	0.660092	3.4299	0.000603807	0.0311131
NBAT1	123.87	2.05939	0.438323	4.69834	2.62284e-06	0.000460031
H1-1	293.385	3.03123	0.512304	5.91686	3.28154e-09	2.1378e-06
H2AC14	27.5364	2.51066	0.774053	3.24353	0.0011806	0.0495064
H1-5	89.9363	2.56159	0.665183	3.85095	0.00011766	0.00973475
HLA-L	14.2269	7.22126	1.79001	4.0342	5.47876e-05	0.0054611
HCG18	111.223	2.29979	0.616685	3.72928	0.000192031	0.0134208
HLA-C	172.163	-2.79872	0.59456	-4.70722	2.51123e-06	0.000458074
LTB	21.9251	4.35503	1.148	3.79359	0.000148486	0.0112387
MOCS1	59.0922	-3.50517	0.695575	-5.03924	4.67385e-07	0.000121794
PLA2G7	16.1846	-4.02134	0.975283	-4.12325	3.73556e-05	0.00396165
TNFRSF21	238.345	-2.55211	0.419386	-6.08534	1.16247e-09	8.83526e-07
LIN28B	44.1626	6.39892	1.16559	5.48987	4.02239e-08	1.78957e-05
PRDM1	97.157	-2.36738	0.631691	-3.74769	0.000178468	0.0128167
MOXD1	400.663	-3.99282	0.579702	-6.88771	5.66982e-12	8.6186e-09
EPDR1	45.286	-2.29616	0.573611	-4.00299	6.25468e-05	0.00600482
PMS2P5	14.2902	-3.08732	0.931971	-3.31268	0.00092408	0.0419307
SEMA3E	350.307	-2.39137	0.529775	-4.51394	6.36352e-06	0.000951451
FZD1	372.936	-2.23011	0.414866	-5.3755	7.63723e-08	2.84308e-05
DLX6-AS1	222.348	-3.16119	0.551786	-5.72902	1.01015e-08	5.41944e-06
DLX6	83.7159	-2.2963	0.593764	-3.86735	0.000110024	0.00938414
WNT16	33.8491	3.64736	0.834324	4.37164	1.23319e-05	0.00163004
PODXL	782.995	2.26048	0.341035	6.62828	3.39625e-11	4.42507e-08
DEFA5	56.5048	4.73849	0.887089	5.34162	9.21211e-08	3.29487e-05
FAM167A	209.466	-2.2823	0.396825	-5.75141	8.8501e-09	4.89196e-06
FGF20	100.977	5.58588	1.55872	3.58364	0.000338844	0.0201331
CSGALNACT1	94.1861	2.11728	0.635682	3.33072	0.000866225	0.0401036
LZTS1	143.631	2.01076	0.473949	4.24258	2.20967e-05	0.00263442
CLU	362.74	-2.77294	0.451548	-6.14097	8.20176e-10	6.50471e-07
ADAM3A	15.5076	7.3301	1.70749	4.29292	1.76338e-05	0.00215302
PLAT	604.102	-3.6191	1.09371	-3.30901	0.000936264	0.042065
NPBWR1	22.6785	5.43186	1.33422	4.07117	4.67776e-05	0.00474039
CA2	137.787	-2.73296	0.536365	-5.09533	3.48137e-07	9.7698e-05
CALB1	240.239	-4.13958	0.373795	-11.0745	1.66867e-28	3.04381e-24
TNFRSF11B	33.8737	3.37574	0.900111	3.75036	0.000176582	0.0127819
COL22A1	128.106	2.05454	0.455918	4.50639	6.59404e-06	0.000970015
CA9	24.1501	-3.44399	0.842587	-4.0874	4.36235e-05	0.00447043
TRPM3	287.269	2.58595	0.417979	6.18678	6.1406e-10	5.09139e-07
TDRD7	84.567	-2.21092	0.482169	-4.58536	4.53199e-06	0.000709706
COL15A1	65.5048	-2.47583	0.497868	-4.97286	6.59713e-07	0.000160451
KLF4	168.178	2.12511	0.463037	4.58952	4.44273e-06	0.000709706
ADAMTSL2	63.1693	2.87801	0.845077	3.40561	0.000660152	0.0329913
TUBBP5	28.0695	3.36765	1.01687	3.31178	0.000927043	0.0419608
CXCL12	24.9668	-3.63429	0.932528	-3.89725	9.7291e-05	0.008657
DEPP1	57.2909	3.39415	0.727992	4.66235	3.12615e-06	0.000541461
CH17-360D5.2	33.7916	3.13112	0.829229	3.77593	0.000159409	0.0118685
UNC5B-AS1	47.1455	-2.58681	0.581857	-4.44579	8.75699e-06	0.00125533
DDIT4	1008.84	-2.74783	0.352499	-7.79529	6.42582e-15	2.93034e-11
ACTA2	88.1981	-2.83829	0.597846	-4.74753	2.05914e-06	0.000395377
ADRA2A	67.6601	-2.22713	0.621087	-3.58586	0.00033597	0.0201331
IFITM2	98.8486	-3.30898	0.652317	-5.07266	3.923e-07	0.000106805
LSP1	202.147	-3.40727	0.402529	-8.46467	2.56875e-17	1.56189e-13
HBB	26.64	-3.54149	0.806558	-4.39087	1.12899e-05	0.00153929
HBG1	24.1795	-7.01164	1.25728	-5.57685	2.44912e-08	1.17564e-05
HBG2	13.2163	-5.0975	1.22504	-4.16109	3.16731e-05	0.00345958
CAVIN3	54.5534	-2.9356	0.543848	-5.39782	6.74537e-08	2.56338e-05
LMO1	158.199	-3.10684	0.622293	-4.99257	5.95797e-07	0.00015034
SPON1	70.4229	-2.14988	0.596921	-3.60163	0.000316234	0.0192496
FJX1	123.189	2.25249	0.612258	3.67898	0.000234166	0.0154762
PPP1R32	17.8526	-2.74967	0.835433	-3.29131	0.000997224	0.0437275
CMB9-22P13.1	67.0929	-2.00128	0.522563	-3.82975	0.000128275	0.0103534
RAB38	77.4928	-2.00084	0.551393	-3.6287	0.000284848	0.0179708
AP000462.2	35.4219	2.5078	0.712537	3.51953	0.000432308	0.0240645
AP000997.3	12.9093	4.60967	1.3966	3.30064	0.000964652	0.0429176
FXYD2	45.8897	-2.31284	0.639874	-3.61452	0.0003009	0.0185724
UBASH3B	129.995	-2.01017	0.453953	-4.42815	9.50431e-06	0.0013336
GLB1L3	66.0327	-3.0063	0.694411	-4.32929	1.49593e-05	0.00188188
RP11-599J14.2	43.5887	2.2446	0.685613	3.27385	0.00106092	0.0455971
BHLHE41	68.8856	3.52647	0.647461	5.44661	5.13395e-08	2.03584e-05
PTHLH	1135.43	-2.99584	0.49507	-6.05134	1.43643e-09	1.04808e-06
OVOS2	166.502	3.2459	0.659668	4.9205	8.63221e-07	0.000189711
KRT7	253.554	-2.56617	0.439982	-5.83244	5.46227e-09	3.32124e-06
KRT75	189.436	-3.8567	1.04065	-3.70606	0.000210509	0.0142218
RDH16	78.5395	3.02539	0.739677	4.09016	4.31084e-05	0.0044426
TAC3	147.656	-2.24103	0.619122	-3.61969	0.000294954	0.0183627
NDUFA4L2	61.6441	-3.17156	0.608777	-5.20972	1.89128e-07	5.68169e-05
USP44	108.155	-2.96546	0.553779	-5.35496	8.55735e-08	3.12189e-05
ASCL4	139.527	3.10586	0.716856	4.33262	1.47346e-05	0.00186858
CUX2	106.807	-2.54149	0.517151	-4.9144	8.90556e-07	0.000193389
FZD10-AS1	137.459	2.35783	0.558631	4.22073	2.43508e-05	0.0028657
FZD10	121.092	3.63615	0.5617	6.47348	9.57726e-11	1.11077e-07
RP11-380B4.3	20.6304	3.23978	0.903675	3.58512	0.000336924	0.0201331
POSTN	1747.68	2.31118	0.509415	4.53693	5.7078e-06	0.000860462
TRAC	60.5581	-2.70098	0.561633	-4.80915	1.51571e-06	0.000307201
SIX1	114.547	-3.41494	0.566207	-6.03126	1.62685e-09	1.14136e-06
GALNT16	68.6232	2.22799	0.529869	4.20478	2.61332e-05	0.00297935
SCG5	71.2852	-2.11326	0.622438	-3.39513	0.000685964	0.0339097
HSP90AB4P	19.2482	3.32574	0.998316	3.33135	0.000864249	0.0401036
CRABP1	128.01	-2.2574	0.456433	-4.94575	7.58529e-07	0.000179693
GOLGA6L10	21.6018	4.7638	1.15248	4.13351	3.57271e-05	0.0038562
GOLGA6L9	31.9399	2.74668	0.720595	3.81169	0.00013802	0.0107591
RP11-327J17.2	21.2148	2.78861	0.848094	3.28809	0.0010087	0.0441238
HBA2	100.922	-6.94041	0.672895	-10.3143	6.07517e-25	5.54086e-21
HBA1	26.8921	-4.99364	0.893226	-5.59057	2.26329e-08	1.1158e-05
KREMEN2	143.133	4.75653	1.32882	3.5795	0.000344254	0.0203342
IL32	67.5946	2.50797	0.686758	3.65189	0.000260315	0.0166611
HS3ST4	12.8206	-3.93646	1.14463	-3.43908	0.000583689	0.0304202
TGFB1I1	87.3684	-2.21949	0.480552	-4.61862	3.86306e-06	0.000629161
RP11-401P9.1	48.9659	5.5448	1.14944	4.82393	1.40754e-06	0.000288953
MT1L	123.396	-3.36105	0.478085	-7.03024	2.06174e-12	3.76082e-09
MT1E	165.261	-2.51006	0.649831	-3.86263	0.000112173	0.00947292
CNGB1	85.5585	-3.09099	0.636892	-4.85324	1.21459e-06	0.000254658
NOL3	58.9019	-2.45787	0.62268	-3.94724	7.90568e-05	0.00735753
CHST6	21.1302	3.2752	0.912555	3.58904	0.000331898	0.0200469
OSGIN1	22.5076	-3.46355	0.933461	-3.71044	0.000206898	0.0140822
RP11-106D4.2	18.7782	3.29042	1.0137	3.24594	0.00117064	0.0492018
CLDN7	188.367	-3.0209	0.554616	-5.44683	5.12741e-08	2.03584e-05
ADORA2B	49.7645	-2.27726	0.597885	-3.80887	0.000139606	0.0107905
LGALS9C	115.895	2.57495	0.671089	3.83697	0.00012456	0.0100982
ALDOC	133.434	-2.33228	0.404447	-5.76657	8.08991e-09	4.6115e-06
CISD3	17.3156	-4.36566	1.09478	-3.98771	6.67136e-05	0.0062728
CTD-3014M21.1	60.3552	3.71502	0.721913	5.14608	2.65989e-07	7.82565e-05
ARL17B	31.6522	4.30903	1.05595	4.0807	4.48999e-05	0.00457553
LRRC37A2	18.9952	4.58046	1.35909	3.37025	0.000750998	0.0363511
ARL17A	26.5286	4.04649	1.17026	3.45778	0.000544651	0.0287651
NGFR	250.803	-4.38513	1.12969	-3.88173	0.000103717	0.00900909
COL1A1	1308.88	-2.29861	0.386082	-5.95368	2.62176e-09	1.77124e-06
PRKCA	232.81	-2.09805	0.510423	-4.11042	3.94935e-05	0.00416417
SLC16A3	125.793	-2.67698	0.509505	-5.25408	1.48767e-07	4.98159e-05
DSG1	94.9914	2.47744	0.650152	3.81056	0.000138651	0.0107622
RP11-9H20.2	15.2812	3.49061	1.06633	3.27347	0.00106237	0.0455971
ZBTB7C	172.578	2.07177	0.505996	4.09443	4.23206e-05	0.0043862
GRP	47.4374	-6.64266	0.879036	-7.55676	4.13229e-14	1.07682e-10
PLPP2	80.8455	-2.96483	0.471586	-6.28692	3.23824e-10	3.2816e-07
BSG-AS1	21.916	4.36375	1.13334	3.85036	0.000117942	0.00973475
ICAM1	14.7126	-5.21856	1.20455	-4.33237	1.47512e-05	0.00186858
PGPEP1	46.2213	-2.01513	0.546585	-3.68677	0.000227122	0.0152314
CRLF1	21.7899	-3.30629	0.99442	-3.32484	0.000884683	0.0408544
ZNF66	119.879	2.08734	0.520694	4.00876	6.1038e-05	0.00589097
FXYD5	80.124	-2.02458	0.518021	-3.9083	9.29488e-05	0.00839346
SYNE4	32.32	-3.10953	0.6727	-4.62246	3.79223e-06	0.000629161
COX7A1	37.4635	-2.19631	0.635879	-3.45397	0.000552392	0.029038
LGALS7B	169.664	-4.49924	1.29236	-3.48142	0.000498759	0.0268373
POU2F2	110.549	2.41388	0.528018	4.57158	4.84052e-06	0.000741983
EMP3	315.133	-2.17771	0.397638	-5.47662	4.33534e-08	1.88288e-05
PRKCG	44.5528	2.87027	0.820883	3.49657	0.000471283	0.0256617
TMC4	11.7052	-7.44181	1.46253	-5.08832	3.61257e-07	9.98438e-05
CHGB	242.925	4.5914	0.6654	6.9002	5.19299e-12	8.61139e-09
BMP2	205.371	3.7142	0.516893	7.18563	6.68995e-13	1.35591e-09
FLRT3	729.73	2.95156	0.540557	5.46023	4.75531e-08	2.01725e-05
COX4I2	76.8227	-2.1911	0.50544	-4.33503	1.45743e-05	0.00186858
BPIFB4	14.6906	-3.50916	0.930647	-3.77066	0.000162814	0.0119753
PROCR	143.342	-2.09404	0.420667	-4.9779	6.42783e-07	0.000158446
TGM2	66.9221	3.06336	0.620683	4.93547	7.99598e-07	0.000180463
PTPRT	340.777	3.15917	0.509533	6.20013	5.64158e-10	4.90039e-07
CD40	79.6935	-2.18401	0.571296	-3.8229	0.00013189	0.0104147
RP4-569M23.4	12.4088	7.02054	1.73975	4.03536	5.45178e-05	0.0054611
TSHZ2	445.902	-2.38202	0.463285	-5.14158	2.72441e-07	7.88824e-05
NKAIN4	76.4537	2.16878	0.582796	3.72133	0.000198176	0.0137449
CH507-513H4.4	233.139	7.80489	2.3744	3.2871	0.00101225	0.0441734
HUNK	352.425	2.37844	0.565332	4.20715	2.58616e-05	0.00296692
PCP4	23.985	-3.80831	0.881207	-4.3217	1.54829e-05	0.00193441
TSPEAR	139.565	2.55697	0.661194	3.8672	0.000110093	0.00938414
SMARCB1	89.8366	-2.20989	0.566657	-3.89988	9.62397e-05	0.00860543
SEZ6L	593.644	2.74594	0.579774	4.73623	2.17732e-06	0.000406726
LGALS1	2076.35	-3.36106	0.900382	-3.73293	0.000189266	0.0132785
SMDT1	23.3252	-3.09443	0.818479	-3.7807	0.000156388	0.0116913
PLP1	140.519	3.62962	0.614448	5.90712	3.48143e-09	2.18982e-06
TENM1	64.5817	-2.81938	0.599848	-4.70015	2.5997e-06	0.000460031
FIRRE	50.7008	2.30288	0.671872	3.42756	0.000609038	0.0312943
MT-RNR2	228307	2.70359	0.595049	4.54347	5.53359e-06	0.000841151

## Sheet: human DM-cap VS DM-bell
	baseMean	log2FoldChange	lfcSE	stat	pvalue	padj
SDC3	885.377	-4.09747	0.843263	-4.85907	1.17941e-06	0.000473153
COL8A2	619.886	-3.09034	0.59106	-5.22847	1.70922e-07	0.000105972
PTCH2	194.04	-3.10176	0.690385	-4.4928	7.02933e-06	0.00177771
ECHDC2	256.581	-3.19723	0.761644	-4.1978	2.69516e-05	0.00494768
GLIS1	279.263	-7.82088	0.886674	-8.82047	1.13977e-18	1.55464e-14
PLPPR4	164.203	4.80547	1.19426	4.02382	5.72625e-05	0.00858309
ANGPTL1	360.821	3.36634	0.902813	3.72873	0.000192449	0.0205078
RGS2	900.381	3.00138	0.650296	4.61541	3.92312e-06	0.00109207
TNNI1	56.015	-4.01033	1.13604	-3.53009	0.000415421	0.0347759
MIR205HG	99.0746	6.0813	1.37793	4.41335	1.01784e-05	0.00233425
PKDCC	80.8359	-5.6006	0.966826	-5.79277	6.92346e-09	6.29573e-06
EPCAM	117.327	4.13865	1.18755	3.48503	0.000492076	0.0390228
CYP26B1	274.514	5.22797	0.812688	6.43293	1.25165e-10	1.89695e-07
LRRTM1	120.547	5.36225	1.11451	4.81129	1.49961e-06	0.000568186
ECEL1	29.4039	-8.22634	1.67348	-4.91572	8.84564e-07	0.000402182
SNED1	255.895	-3.13153	0.72175	-4.33881	1.43259e-05	0.00310167
MTRNR2L12	93.8179	4.40744	1.29693	3.39835	0.000677931	0.0476649
GAP43	286.393	-4.71166	0.726098	-6.48902	8.63943e-11	1.68345e-07
TP63	148.706	3.46957	0.980195	3.53967	0.000400623	0.0341531
APOD	161.79	-4.273	0.948111	-4.50685	6.5797e-06	0.00175975
HTRA3	55.0559	-3.55837	1.02389	-3.47535	0.000510186	0.0397654
RPL17P19	92.3056	9.42957	2.37088	3.97725	6.97178e-05	0.00955836
DKK2	277.129	3.84978	0.808752	4.76014	1.93455e-06	0.000659681
NDNF	763.991	4.06149	0.686329	5.9177	3.26472e-09	3.7109e-06
PCDH18	4604.48	3.89376	0.553985	7.02864	2.08561e-12	7.11193e-09
RP13-884E18.2	52.2425	5.16503	1.4959	3.45279	0.00055482	0.0413538
IRX2	66.0546	4.48373	1.2725	3.52355	0.000425813	0.0352005
GZMA	117.357	5.3294	1.36287	3.91043	9.21319e-05	0.011321
RGMB	635.548	3.04131	0.685001	4.43985	9.002e-06	0.00219263
SEMA6A-AS1	327.942	3.7019	0.990965	3.73565	0.000187234	0.0201092
ADAMTS19-AS1	33.3124	7.96008	2.32595	3.42229	0.000620955	0.0445489
ADAMTS19	467.712	3.91213	0.72167	5.42095	5.92844e-08	4.0432e-05
CTC-575N7.1	80.0446	3.75325	1.04568	3.58928	0.000331596	0.0309196
CHSY3	65.4035	4.15523	1.17766	3.52837	0.000418127	0.0347759
CXCL14	4933.58	3.29759	0.691698	4.76738	1.86638e-06	0.000658074
HMMR	378.259	3.09967	0.635491	4.87761	1.07381e-06	0.000457712
DSP	426.941	4.59579	1.09579	4.19404	2.74035e-05	0.00494768
RNF144B	206.712	-3.26349	0.79848	-4.08713	4.36749e-05	0.00700854
H3C3	54.0469	5.20631	1.40288	3.71117	0.000206303	0.0218138
H4C3	27337.2	3.30872	0.85694	3.86109	0.000112885	0.0132737
CNR1	1194.18	5.08662	0.673028	7.55782	4.09884e-14	1.86361e-10
FAM162B	385.819	3.40452	0.717885	4.74243	2.11172e-06	0.000669856
RSPO3	524.688	5.7886	0.743655	7.78398	7.02771e-15	4.7929e-11
EYA4	1645.94	4.88444	0.711464	6.86533	6.63361e-12	1.80965e-08
PERP	319.98	4.44067	1.09669	4.04914	5.14054e-05	0.00796783
AC003986.6	77.8407	3.53965	0.967822	3.65733	0.000254853	0.0255179
CPVL	976.743	3.92576	0.923596	4.25051	2.13281e-05	0.00434202
INHBA	7970.31	3.99475	0.619577	6.44754	1.1368e-10	1.89695e-07
DLX6-AS1	1725.46	-3.08754	0.874727	-3.52972	0.000416	0.0347759
LRRN3	515.705	3.01677	0.599354	5.03337	4.81923e-07	0.000234765
EGR3	2767.63	3.38845	0.725383	4.67126	2.9936e-06	0.000868781
STC1	633.667	3.15843	0.79258	3.985	6.74805e-05	0.00939218
ADAM28	587.473	4.31842	1.04665	4.12593	3.69232e-05	0.00621768
CLU	146.934	-5.50614	0.933482	-5.8985	3.66828e-09	3.84888e-06
SFRP1	692.787	3.76211	0.876517	4.29211	1.76981e-05	0.00365761
XKR4	29.4665	-5.25838	1.32627	-3.9648	7.34584e-05	0.00972789
PENK	333.542	5.51313	1.15317	4.78084	1.74566e-06	0.000643535
NCALD	119.994	-4.07796	0.974896	-4.18297	2.87727e-05	0.00507574
RSPO2	61.151	-4.1903	1.10889	-3.77883	0.000157569	0.0171939
CCN4	57.9412	6.30975	1.80296	3.49965	0.000465861	0.0375997
MOB3B	400.496	3.23512	0.681657	4.74597	2.07515e-06	0.000669856
RORB	1424.18	3.26939	0.825982	3.95818	7.55215e-05	0.00981851
CTSV	85.2475	3.84736	1.1308	3.40233	0.000668128	0.047219
WHRN	57.0309	-4.20007	0.942899	-4.45442	8.41197e-06	0.00208617
TNC	954.304	3.44318	0.736572	4.6746	2.94524e-06	0.000868781
CXCL12	782.327	-3.19107	0.72087	-4.42669	9.56883e-06	0.00225032
DKK1	277.46	-3.01109	0.852874	-3.53052	0.000414746	0.0347759
DDIT4	125.807	-3.79256	0.795796	-4.76574	1.88159e-06	0.000658074
CH25H	116.516	3.48464	0.848429	4.10717	4.00532e-05	0.00658223
FGF19	89.5863	-3.48231	0.90975	-3.82777	0.00012931	0.0142241
FGF3	234.954	-3.44856	0.890732	-3.87161	0.000108121	0.012824
ARRB1	57.8197	-3.31238	0.975687	-3.39492	0.00068649	0.0480191
MAP6	35.6005	-5.94457	1.36041	-4.36968	1.2443e-05	0.00278234
WNT11	136.691	-4.89037	0.992053	-4.92954	8.24234e-07	0.000387674
ESAM	116.208	-3.34372	0.757963	-4.41145	1.02679e-05	0.00233425
PKNOX2	78.9846	-6.05186	0.96411	-6.27714	3.44848e-10	4.70373e-07
OPCML	310.633	3.38368	0.810333	4.17566	2.97118e-05	0.00512998
A2M	259.652	-3.41995	0.728855	-4.69223	2.70248e-06	0.000819151
RERG	127.693	4.11558	0.853276	4.82327	1.41226e-06	0.00055038
WIF1	1659.17	3.78996	0.678435	5.58633	2.31924e-08	1.86085e-05
C12orf75	276.799	3.84839	0.738444	5.21148	1.87336e-07	0.000111098
CMKLR1	147.005	4.05066	0.966126	4.19268	2.75677e-05	0.00494768
FGF9	305.921	3.00143	0.770923	3.89329	9.88918e-05	0.0118323
LNX2	93.3736	3.2702	0.921189	3.54997	0.00038527	0.0336053
FAM155A	245.455	3.78798	0.894852	4.23307	2.3052e-05	0.00462397
FAM155A-IT1	87.8523	5.90555	1.47723	3.99772	6.39559e-05	0.00928042
RNASE1	109.54	-3.62765	0.817982	-4.43488	9.21227e-06	0.00220448
CLEC14A	64.8629	-4.09316	0.973758	-4.20347	2.62856e-05	0.00491144
SCG5	59.3276	-3.76729	0.936868	-4.02115	5.79149e-05	0.00858652
KNL1	1143.36	3.31617	0.736855	4.50044	6.78134e-06	0.00177771
MINAR1	170.705	3.318	0.834529	3.97589	7.01167e-05	0.00955836
HBA2	2211.25	-3.77191	0.774761	-4.86849	1.12457e-06	0.000464822
HBA1	533.502	-4.04649	0.777721	-5.203	1.96092e-07	0.000111446
PRRT2	107.466	-3.22609	0.890482	-3.62286	0.000291362	0.0279872
HSD11B2	74.9868	-5.16834	1.27151	-4.06472	4.80908e-05	0.00753976
CDH13	69.7851	-4.92183	0.951723	-5.17149	2.32229e-07	0.000126704
PPP1R1B	36.4439	-5.13008	1.33855	-3.83256	0.000126814	0.0141783
DLX4	304.255	-6.29443	0.955219	-6.58952	4.41253e-11	1.00311e-07
DLX3	544.188	-3.85663	0.752123	-5.12766	2.93361e-07	0.000153902
FHOD3	112.09	-4.84678	1.06241	-4.56206	5.06537e-06	0.00138183
CPLX4	82.8811	-4.86577	1.03695	-4.69236	2.70067e-06	0.000819151
SHC2	112.697	-3.07632	0.868452	-3.5423	0.000396659	0.0340279
CPAMD8	521.192	-4.56427	0.753958	-6.05374	1.41518e-09	1.75482e-06
CRLF1	71.4062	4.60724	1.26872	3.63141	0.000281879	0.0273286
CTC-260E6.4	97.8018	3.02945	0.878874	3.44696	0.000566927	0.0420265
RSPO4	225.976	-4.31508	0.739775	-5.83296	5.44512e-09	5.30511e-06
SULF2	494.296	-3.69897	0.676974	-5.46398	4.65575e-08	3.34234e-05
TFAP2C	430.068	3.79056	0.72171	5.25219	1.50297e-07	9.76216e-05
LAMA5	212.487	-3.5322	0.961791	-3.67252	0.000240169	0.0246309
COL18A1	38.9882	-4.22931	1.17227	-3.60778	0.000308823	0.0292524
S100B	148.558	-5.0105	0.881123	-5.6865	1.29671e-08	1.10545e-05
SCUBE1	88.4272	-6.4321	1.15511	-5.56839	2.57108e-08	1.94831e-05
FANCB	221.314	3.16542	0.751494	4.21217	2.52933e-05	0.00479168
ALAS2	66.1766	-3.8224	0.930411	-4.1083	3.98589e-05	0.00658223
TNMD	40.5715	8.25119	2.38053	3.46611	0.000528042	0.0406136
NXT2	153.887	3.52633	0.812118	4.34214	1.411e-05	0.00310167
DCX	135.167	-5.51024	1.0947	-5.03357	4.81433e-07	0.000234765
MT-RNR2	380455	3.48367	0.88229	3.94844	7.86626e-05	0.0100276

## Sheet: mouse E11.5-epithelum
	baseMean	log2FoldChange	lfcSE	stat	pvalue	padj
Th	169.828	2.72752	0.81641	3.34087	0.000835175	0.00812351
Tspan32	89.4295	2.52254	0.562274	4.48632	7.2465e-06	0.000160161
Glra1	10.9333	6.93128	1.68582	4.11151	3.93075e-05	0.000671979
Sez6	94.5111	2.31849	0.428581	5.40969	6.31347e-08	2.57166e-06
Icam4	43.86	2.35182	0.570424	4.12293	3.74081e-05	0.000646859
C1ql4	20.0067	4.86614	1.43225	3.39754	0.000679946	0.00689603
Mnx1	6.70148	6.22532	1.96691	3.16502	0.0015507	0.0132349
Evx2	22.3912	7.96562	1.76222	4.52022	6.17754e-06	0.000141525
Clgn	193.771	2.16068	0.507487	4.2576	2.06631e-05	0.000389868
Ncan	439.009	2.05963	0.642436	3.20597	0.00134607	0.0118884
Ppp1r17	419.389	5.52957	0.767847	7.2014	5.95993e-13	7.68525e-11
Elavl3	934.723	3.59054	0.583272	6.15587	7.46681e-10	4.91098e-08
Dll3	95.1988	3.72613	0.513769	7.25254	4.09032e-13	5.46167e-11
Pax2	97.1153	2.52976	0.622816	4.06181	4.86941e-05	0.000800636
Evx1	56.6704	3.61053	1.13704	3.17538	0.00149639	0.0128933
Slc4a1	3252.45	2.51556	0.514969	4.88488	1.03491e-06	3.00177e-05
Ttc9b	59.4973	2.81225	0.877464	3.20497	0.00135075	0.0119113
Myt1	319.607	3.38622	0.632711	5.35193	8.7021e-08	3.41516e-06
Slamf1	13.3328	7.2173	1.66467	4.33557	1.45383e-05	0.000289304
Nkx2-5	159.052	2.88262	0.709539	4.06267	4.85152e-05	0.000799703
Ttbk1	282.139	2.8527	0.598302	4.76799	1.86072e-06	5.07113e-05
Kcnq2	243.042	2.42793	0.565064	4.29673	1.73338e-05	0.000335467
Phf21b	661.16	2.10421	0.380665	5.52772	3.24427e-08	1.46714e-06
Vtn	49.9121	3.27828	1.14538	2.86217	0.00420746	0.0289203
Gdap1l1	252.017	2.77283	0.682481	4.06287	4.84726e-05	0.000799585
Lhx1	93.7259	4.58938	0.580585	7.90476	2.6845e-15	5.36093e-13
Lhx9	118.759	3.97256	0.714862	5.55709	2.74303e-08	1.26583e-06
Fabp7	1581.41	2.79274	0.451807	6.18127	6.35861e-10	4.25781e-08
Rfx4	76.4417	2.71415	0.476235	5.69919	1.20374e-08	6.03638e-07
Apob	139.519	5.71646	0.829565	6.89091	5.54363e-12	5.79156e-10
Gsc	1577.45	2.6357	0.96886	2.72042	0.00651997	0.0406548
Six6	13.7709	7.2635	2.47941	2.92953	0.00339472	0.0244199
Vsx2	11.6704	7.02475	2.54595	2.75918	0.0057946	0.0372008
F2rl2	102.148	3.87541	0.690385	5.6134	1.98386e-08	9.46466e-07
Otp	22.588	7.97726	1.56086	5.11083	3.2075e-07	1.09834e-05
Stmn4	514.723	2.03459	0.700858	2.903	0.00369604	0.0260885
Nefm	6363.7	2.68201	0.586439	4.57338	4.79918e-06	0.000114723
Skor1	22.377	2.55542	0.896806	2.84947	0.00437923	0.0298016
Cacna1i	159.527	2.78324	0.50283	5.53516	3.1094e-08	1.4118e-06
Tagln3	1480.43	3.03871	0.412622	7.36439	1.77952e-13	2.5098e-11
Sncg	882.133	4.18878	1.10228	3.8001	0.000144637	0.00195676
Grm2	131.44	5.83766	1.88507	3.09679	0.0019563	0.0158456
Epb42	187.863	2.28144	0.72631	3.14113	0.00168295	0.0141549
Wfdc1	12.5755	7.13246	2.51955	2.83085	0.00464247	0.0311595
Kcnk16	28.2572	2.87	1.04999	2.73335	0.00626937	0.0394299
Celsr3	315.087	2.59516	0.637668	4.06977	4.70593e-05	0.000781414
Rhag	163.171	3.37077	0.631531	5.33746	9.42589e-08	3.67365e-06
Treml1	99.9475	2.50931	0.590642	4.24844	2.15261e-05	0.00040245
Cryaa	43.3766	4.56709	1.69873	2.68854	0.00717661	0.0436869
Pou4f3	66.2531	4.72956	1.2358	3.82713	0.000129648	0.00179267
Lbx1	195.838	2.74681	0.504445	5.44522	5.17418e-08	2.20719e-06
Fgf8	393.474	3.66457	0.278607	13.1532	1.63179e-39	2.83253e-36
Jph3	159.293	2.36311	0.493182	4.79156	1.6549e-06	4.55978e-05
Msx3	34.5887	4.70944	1.32418	3.55649	0.000375847	0.00425131
Rbfox3	207.122	2.17255	0.685763	3.16808	0.00153449	0.0131214
Cxcr2	27.0142	4.69926	1.74234	2.6971	0.00699455	0.0427516
Ptprn	120.403	2.13162	0.704542	3.02554	0.00248188	0.0191392
Acmsd	5.44278	5.92425	2.02261	2.92901	0.00340044	0.0244532
Syt2	215.17	2.39297	0.380111	6.29544	3.06537e-10	2.20297e-08
Spta1	281.618	2.90188	0.473948	6.12279	9.19492e-10	5.92836e-08
F5	54.5619	2.48689	0.604545	4.11365	3.8945e-05	0.000667806
Slc30a10	109.972	3.04294	0.457197	6.65565	2.82048e-11	2.48621e-09
Barhl1	43.7775	3.15736	0.986586	3.20029	0.0013729	0.0120736
Gfi1b	31.3254	2.12587	0.703625	3.02132	0.00251676	0.019324
Pax6	74.0501	4.31175	1.35461	3.18302	0.00145746	0.0126789
Phactr3	193.326	2.67096	0.445925	5.9897	2.10234e-09	1.23302e-07
Sall4	310.154	4.18892	0.414564	10.1044	5.28242e-24	2.77217e-21
Car2	1593	2.20926	0.266281	8.29675	1.06998e-16	2.56862e-14
Stmn3	653.158	3.34853	1.21124	2.76455	0.00570022	0.0367203
Mmp24	147.401	3.02932	0.791008	3.8297	0.000128299	0.00177729
Ocstamp	9.71714	6.76036	1.77338	3.81212	0.000137778	0.00188658
Syt6	467.663	2.40713	0.399306	6.02829	1.65704e-09	1.00518e-07
Neurog2	36.4892	3.3253	1.129	2.94534	0.00322602	0.0234379
Celf3	365.241	2.1783	0.475666	4.57948	4.66133e-06	0.000111783
Hemgn	465.713	3.77825	0.399063	9.4678	2.85787e-21	1.11191e-18
Cfap57	49.5769	2.3227	0.462489	5.02217	5.109e-07	1.64935e-05
Vwa5b1	11.0366	6.94429	1.73058	4.0127	6.00278e-05	0.000943306
Gnat3	10.0111	6.80364	1.82529	3.72743	0.000193444	0.00247885
Rhd	233.69	3.13381	0.696961	4.4964	6.91147e-06	0.000154228
Draxin	643.458	2.28781	0.380744	6.00879	1.86919e-09	1.11883e-07
Ppp2r2c	112.002	2.3246	0.732937	3.17163	0.00151588	0.0130115
Crmp1	3734.78	2.1102	0.508686	4.14833	3.34904e-05	0.000587325
Ppbp	279.608	2.88951	0.722614	3.99869	6.36928e-05	0.000989871
Uncx	62.9556	9.45621	1.40348	6.73771	1.60903e-11	1.51289e-09
Lhx5	69.084	6.7224	1.00259	6.70501	2.01392e-11	1.86064e-09
Rasl11a	301.736	2.26277	0.455539	4.96724	6.7913e-07	2.10223e-05
Actl6b	89.6413	2.86836	0.845803	3.39128	0.000695663	0.00702072
Kel	277.854	2.1007	0.722087	2.90921	0.00362344	0.0257127
Add2	1548	2.13631	0.347429	6.1489	7.80205e-10	5.0738e-08
Gp9	51.067	2.58491	0.88418	2.92351	0.00346106	0.0247551
Clec1b	119.545	2.26134	0.74746	3.02536	0.00248337	0.0191392
Atp2b2	74.7414	2.1206	0.742738	2.85511	0.00430226	0.0293751
Prmt8	144.758	3.28266	0.439612	7.46717	8.19368e-14	1.20849e-11
Slc17a6	134.149	4.68476	1.08634	4.31242	1.61477e-05	0.00031631
Aqp8	26.4961	8.20757	1.53937	5.33179	9.72498e-08	3.76422e-06
Fgf15	76.8419	2.1372	0.644619	3.31544	0.000914981	0.00872674
Gata1	118.257	2.91202	0.737161	3.95032	7.80464e-05	0.00117179
F10	37.8361	2.7975	1.03566	2.70117	0.00690957	0.0423239
Pou4f2	21.1499	7.88247	1.55003	5.08536	3.66933e-07	1.23955e-05
Hsd11b2	530.794	3.28292	0.244605	13.4213	4.53682e-41	9.30708e-38
Robo3	342.809	7.40591	1.86447	3.97212	7.12346e-05	0.00108908
Scg3	246.887	2.5073	0.624374	4.0157	5.927e-05	0.000933846
Chrna3	123.892	2.36288	0.844206	2.79893	0.00512717	0.0337514
Isl2	572.324	2.6394	0.494589	5.33655	9.47311e-08	3.68569e-06
Igdcc3	1156.79	3.85534	0.369257	10.4408	1.61438e-25	9.98002e-23
Lama1	1659.54	2.07171	0.30535	6.7847	1.16327e-11	1.13148e-09
1300017J02Rik	94.6073	3.17196	0.47179	6.72324	1.77726e-11	1.65044e-09
Fndc3c1	8580.53	2.35723	0.372947	6.32055	2.60642e-10	1.90344e-08
St18	59.8542	3.9735	0.582338	6.82335	8.89447e-12	8.92056e-10
Ccdc182	34.7342	6.11604	1.24432	4.91517	8.87066e-07	2.64432e-05
Ina	1475.04	3.05021	0.621787	4.90556	9.31598e-07	2.76248e-05
Barhl2	21.4844	3.77571	1.01892	3.70559	0.000210902	0.00266325
Gbx2	604.916	4.16881	0.76824	5.42645	5.7487e-08	2.40281e-06
Ppp1r1c	275.312	4.29725	0.632007	6.79937	1.05078e-11	1.03545e-09
Neurod1	216.827	5.82771	0.87304	6.67519	2.46912e-11	2.22873e-09
Vax2	7.20474	6.32854	2.07355	3.05204	0.00227293	0.017826
Igfbpl1	366.088	3.65177	0.408045	8.94944	3.57281e-19	1.06084e-16
Prtg	478.307	2.11828	0.485942	4.35912	1.30584e-05	0.00026381
Slc2a6	40.7628	2.27219	0.504763	4.5015	6.74764e-06	0.000151589
Prss56	9.7383	6.76346	1.87103	3.61482	0.000300551	0.00356209
Trim67	253.649	2.6836	0.664198	4.04037	5.33668e-05	0.000864503
Foxa2	146.531	5.50105	2.02761	2.71307	0.0066662	0.0412416
Trim58	7.57114	6.40107	1.95734	3.2703	0.00107434	0.00984712
Syn1	181.08	2.05158	0.683866	2.99998	0.0027	0.0204114
Hand1	749.399	3.0353	0.586855	5.17215	2.31413e-07	8.2497e-06
Vgf	84.2716	2.55002	0.890969	2.86207	0.00420881	0.0289208
Kcnmb2	169.102	3.30686	0.465866	7.09832	1.26286e-12	1.52852e-10
Slc32a1	23.5264	8.03609	1.49121	5.38895	7.08692e-08	2.84561e-06
Hand2	4445.96	2.01115	0.45152	4.45418	8.42144e-06	0.000181637
Foxf2	1908.24	2.82275	0.361825	7.80142	6.12156e-15	1.10511e-12
1700018A04Rik	142.46	2.40289	0.364623	6.59008	4.39586e-11	3.71524e-09
Car14	1577.85	2.93583	0.411539	7.13379	9.76388e-13	1.21061e-10
Colec10	71.63	2.88145	0.787568	3.65867	0.000253529	0.00310256
Sycp2l	12.9932	7.18012	1.59416	4.50402	6.66801e-06	0.00015047
Pkhd1l1	81.6776	2.94487	0.750458	3.92409	8.70568e-05	0.00128652
Hrh3	42.9662	3.20625	0.655997	4.8876	1.02074e-06	2.9683e-05
En2	35.5393	2.30729	0.640264	3.60366	0.000313773	0.00368781
Slc6a5	19.9035	3.47159	1.1479	3.02431	0.00249204	0.0191798
Srrm3	125.745	2.76937	0.827004	3.34868	0.000811972	0.00794624
Deup1	5.93889	6.05026	1.99852	3.02738	0.00246686	0.0190511
Prdm13	17.0756	7.57419	1.49776	5.057	4.25905e-07	1.41546e-05
Tlx3	216.733	4.70797	0.764902	6.15499	7.50814e-10	4.91098e-08
Atp1a3	323.057	2.37327	0.642418	3.69428	0.000220512	0.00276448
Igsf21	46.2561	3.77278	1.14073	3.30735	0.000941821	0.00892613
Pklr	123.66	3.91872	0.729267	5.37351	7.72206e-08	3.07872e-06
Disp3	54.3859	2.08591	0.698378	2.98679	0.00281922	0.0210587
Iapp	5.07153	5.82273	2.06676	2.81732	0.00484261	0.032188
Prrxl1	237.094	4.27037	0.853873	5.00117	5.6983e-07	1.80855e-05
Svop	123.437	2.95182	0.862758	3.42137	0.000623061	0.00641131
Pm20d1	100.78	2.1857	0.441544	4.95013	7.41642e-07	2.2739e-05
Kcnj12	129.532	3.2576	0.649361	5.01662	5.25871e-07	1.6919e-05
Xkr7	37.7151	4.97313	1.24723	3.98733	6.68199e-05	0.00102996
Dusp15	56.428	2.33822	0.681468	3.43115	0.000601022	0.00622218
Foxf1	1597.12	3.45914	0.985885	3.50867	0.000450361	0.00490895
Lhfpl4	256.737	2.43742	0.52794	4.61684	3.89621e-06	9.56713e-05
Diras1	85.03	3.07327	0.710793	4.32372	1.53422e-05	0.000303164
Nkx2-6	15.5292	7.43775	1.68558	4.41256	1.02153e-05	0.000214237
BC024139	41.9264	2.23947	0.643304	3.4812	0.00049918	0.00533105
Garem2	222.981	2.58049	0.439141	5.87622	4.19739e-09	2.32723e-07
Cnpy1	12.1089	7.07779	1.67164	4.23405	2.29522e-05	0.000424192
Sox3	67.674	4.51041	1.35328	3.33294	0.000859347	0.00830138
Bhlhe23	17.2185	7.58581	1.65285	4.58953	4.44244e-06	0.000107447
Onecut3	22.8722	3.16904	0.841641	3.76531	0.000166343	0.00219386
Olig3	47.0221	9.03555	1.3151	6.87063	6.39171e-12	6.55615e-10
Tcf21	131.465	2.46304	0.424184	5.80654	6.37762e-09	3.443e-07
Spsb4	1287.34	2.25161	0.371228	6.0653	1.31709e-09	8.16521e-08
Hes5	67.6867	3.27789	0.500178	6.55346	5.62195e-11	4.64707e-09
Neurod4	62.945	5.57504	1.10465	5.04689	4.49065e-07	1.47303e-05
Pirt	264.004	2.31217	0.852218	2.71313	0.0066652	0.0412416
Pou4f1	491.176	4.83362	0.661759	7.30419	2.78935e-13	3.81481e-11
Scrt1	276.89	4.14564	0.553116	7.49507	6.62619e-14	9.96844e-12
Nhlh2	525.801	5.52571	0.61311	9.0126	2.01227e-19	6.2204e-17
Sp8	17.6763	7.62372	1.50801	5.05548	4.29309e-07	1.42088e-05
Neurog1	60.9988	9.41069	1.47501	6.3801	1.76978e-10	1.34467e-08
Nkx3-2	368.115	2.23028	0.290923	7.66621	1.77153e-14	2.89683e-12
C130071C03Rik	128.976	3.14646	0.728851	4.31702	1.58152e-05	0.000310336
Gp1bb	109.92	2.96822	0.975329	3.0433	0.00233999	0.0182461
Lin28a	248.834	3.46333	0.627334	5.52071	3.37632e-08	1.51471e-06
Cited1	1413.23	2.56725	0.282113	9.10007	9.02702e-20	2.86907e-17
Nhlh1	581.403	6.37895	1.38831	4.59477	4.33224e-06	0.000105574
Gypa	317.273	2.9827	0.584766	5.10068	3.38441e-07	1.15019e-05
Hbb-bh1	16363.5	5.02251	0.355446	14.1301	2.47617e-45	5.58774e-42
Mogat2	193.278	2.2819	0.449757	5.07363	3.90302e-07	1.31456e-05
Cntn2	2365.04	2.33431	0.394575	5.91602	3.29834e-09	1.85612e-07
Brsk2	231.256	3.28117	0.67887	4.83329	1.34298e-06	3.77877e-05
Gsx1	18.997	7.72785	1.60542	4.81361	1.48228e-06	4.12952e-05
Umodl1	22.8774	5.50349	1.22358	4.49785	6.86432e-06	0.00015347
Tmem74	55.1415	2.43264	0.715663	3.39914	0.000675972	0.00686498
Foxd2	768.579	3.6806	0.43494	8.46231	2.62144e-17	6.87853e-15
Rnf212	8.94468	6.64141	1.87829	3.53587	0.000406432	0.00452468
Hba-x	35614.1	3.4222	0.539309	6.34552	2.21674e-10	1.65092e-08
Ms4a4b	6.43751	6.16668	1.90896	3.23038	0.00123625	0.0110659
Gpr50	500.31	3.14564	0.593151	5.30327	1.13745e-07	4.32844e-06
Ptprn2	65.0023	2.07611	0.61549	3.3731	0.000743262	0.0074116
Zfp663	195.007	2.11865	0.61111	3.46689	0.000526517	0.00556245
Saa2	30.9459	4.93286	1.04964	4.69959	2.60686e-06	6.78506e-05
Adra2b	81.9313	3.68385	0.813131	4.53045	5.88586e-06	0.000135669
Nfe2	184.297	2.3741	0.646324	3.67324	0.000239498	0.00295006
Fam57b	125.995	2.24289	0.793336	2.82716	0.0046963	0.0314471
Pth	15.8306	7.46462	2.42737	3.07518	0.00210374	0.016777
Cend1	277.579	2.10796	0.596019	3.53673	0.000405119	0.00451899
Scrt2	517.348	6.62193	0.660541	10.025	1.1834e-23	6.06925e-21
Ttr	291.756	4.82209	1.56734	3.07661	0.00209368	0.0167183
Tubb3	6664.2	2.61421	0.413197	6.32679	2.50317e-10	1.83491e-08
Ap3b2	240.019	2.26377	0.560067	4.04197	5.30047e-05	0.000861747
Lin28b	1226.31	2.33827	0.358194	6.52794	6.66823e-11	5.47183e-09
Srrm4	344.702	2.71349	0.440768	6.15628	7.4472e-10	4.91098e-08
Gpbar1	8.11	6.50005	1.82713	3.55752	0.000374371	0.00423936
Plekhd1	72.3833	2.68069	0.621155	4.31566	1.59126e-05	0.000311976
Oas1g	14.0212	4.36995	1.41413	3.09021	0.00200018	0.0161373
Vxn	32.0515	5.28726	1.16859	4.52449	6.05416e-06	0.000138981
1500009C09Rik	7.48944	6.38481	1.99351	3.2028	0.001361	0.0119736
Mei1	11.9027	4.14165	1.52494	2.71595	0.0066086	0.0409584
Insm1	356.764	2.4909	0.429846	5.79485	6.83817e-09	3.65664e-07
Tlx2	177.984	2.68347	0.813723	3.29777	0.000974544	0.00916697
Ube2u	15.3403	7.41909	1.58829	4.67111	2.99573e-06	7.61281e-05
Cited4	162.492	2.17834	0.401505	5.42543	5.78153e-08	2.40281e-06
Gm5145	5.59425	5.96409	2.06078	2.89409	0.00380253	0.0266484
Gng3	658.296	2.44373	0.732356	3.33681	0.000847455	0.00820201
Gm5127	130.293	5.27622	0.783454	6.73456	1.64423e-11	1.53957e-09
Zpld2	23.2802	8.02102	1.43519	5.58882	2.2862e-08	1.06812e-06
D930028M14Rik	148.976	3.43069	0.679197	5.05109	4.39285e-07	1.44714e-05
Scn9a	173.425	2.53718	0.632951	4.0085	6.11047e-05	0.000956233
Foxd1	3172.29	3.01397	0.411559	7.32331	2.41934e-13	3.32895e-11
Trim71	825.473	2.40827	0.270449	8.9047	5.35298e-19	1.54866e-16
Prdm12	279.014	5.36025	0.799493	6.70456	2.02011e-11	1.86064e-09
Rhox2c	11.0955	6.95168	1.74267	3.9891	6.63232e-05	0.0010237
H2ac5-ps	25.1368	2.93097	0.778378	3.76548	0.000166227	0.00219376
Gm6325	22.7943	7.991	2.31758	3.448	0.000564755	0.00590012
Dlx1as	417.237	2.27592	0.490521	4.6398	3.48749e-06	8.67681e-05
Rubie	11.5165	3.71211	1.19091	3.11704	0.00182678	0.015023
Gm12089	8.7557	6.61075	1.83917	3.59441	0.000325124	0.00379662
Gm12709	4.92257	5.77945	2.0796	2.77912	0.00545071	0.0353857
Gm13425	42.5862	6.01691	1.13759	5.28918	1.22867e-07	4.63648e-06
9130410C08Rik	64.0998	6.28967	0.870578	7.22471	5.02186e-13	6.51283e-11
Foxd2os	368.189	3.58868	0.389759	9.20744	3.34002e-20	1.12494e-17
Gm16010	7.91516	6.46516	1.8599	3.47607	0.000508811	0.00541968
Gm12829	23.2392	3.85488	1.44567	2.66649	0.00766471	0.0459516
Evx1os	81.2211	3.9377	1.06964	3.68135	0.000232006	0.00287346
9030622O22Rik	6.4794	6.17691	2.20646	2.79946	0.0051188	0.033716
Gm15972	4.7338	5.72331	2.10437	2.71973	0.00653355	0.0407031
F730016J06Rik	11.262	6.97327	1.83065	3.80919	0.000139425	0.00190222
Gm14204	12.0014	7.06546	1.61366	4.37854	1.19478e-05	0.000245103
Gm13054	6.9242	6.27202	1.8828	3.33121	0.000864681	0.00834933
Tbx3os2	33.8963	2.35571	0.756076	3.1157	0.00183506	0.0150637
Lhx1os	17.589	7.61638	1.57699	4.8297	1.3674e-06	3.84269e-05
Gm11377	29.5241	2.27121	0.686403	3.30886	0.000936779	0.00888582
Rmrp	29.4719	3.8412	1.01132	3.79819	0.000145754	0.00196952
Gm16570	6.25168	6.1246	1.92327	3.18446	0.00145023	0.0126209
Gm2832	20.4065	2.1545	0.785914	2.7414	0.00611789	0.0386971
Gm7271	19.2623	7.74756	1.53253	5.0554	4.2948e-07	1.42088e-05
Skor2	79.7425	5.9423	1.13692	5.22668	1.72581e-07	6.34277e-06
D130058E05Rik	102.565	3.77486	0.463417	8.14571	3.77065e-16	8.4246e-14
Rpph1	92.5729	2.72549	0.474333	5.74593	9.14166e-09	4.72061e-07
Pou3f2	131.839	3.71053	0.525613	7.05944	1.67179e-12	1.96487e-10
Fignl2	2005.47	2.20823	0.203593	10.8463	2.07653e-27	1.67353e-24
Sox1	48.8933	5.01873	0.885859	5.66538	1.46701e-08	7.1655e-07
Foxl1	663.234	4.14339	0.201782	20.534	1.06896e-93	1.20611e-89
Gm3764	49.3666	5.43543	1.34177	4.05094	5.10124e-05	0.000832956
Gm6410	6.33801	6.1436	2.05901	2.98377	0.00284723	0.0212328
Fendrr	559.694	2.952	0.586771	5.03092	4.8814e-07	1.58494e-05
Gm10390	9.65658	4.2341	1.2481	3.39243	0.000692765	0.00699774
Mir124a-1hg	61.1941	4.93793	0.802497	6.15321	7.59294e-10	4.95209e-08
4732463B04Rik	9.64045	6.74939	1.7156	3.93414	8.34956e-05	0.00124367
5033428I22Rik	1197.65	2.69444	0.486654	5.53667	3.08276e-08	1.40253e-06
Tunar	78.6615	2.06447	0.527938	3.91045	9.21237e-05	0.00134991
Gm27202	60.2676	2.68083	0.662109	4.04892	5.14537e-05	0.000838343
Tcf24	782.665	2.05372	0.515866	3.98111	6.8595e-05	0.00105516
Mir124-2hg	73.1034	9.672	1.28486	7.52768	5.16503e-14	7.87528e-12
1700063D05Rik	7.484	6.38373	1.85472	3.44189	0.000577674	0.00601282
Gm8307	7.65705	6.41672	1.90264	3.37254	0.000744779	0.00741718
Gm29101	19.6768	2.63145	0.909649	2.89283	0.00381793	0.0267231
Gm28731	20.4088	2.5713	0.82228	3.12703	0.00176579	0.014655
Gm37652	4.8704	5.76478	2.12019	2.71899	0.0065481	0.0407513
Gm3716	68.4543	2.39671	0.560506	4.27597	1.90304e-05	0.00036517
1700025A08Rik	71.3376	2.09683	0.685481	3.05892	0.00222139	0.0175483
Gm2762	60.5532	2.22395	0.777387	2.8608	0.00422568	0.028965
Gm35040	34.8062	5.36107	1.14891	4.66621	3.06801e-06	7.76153e-05
Gm38534	11.8759	7.05009	1.73848	4.05532	5.00652e-05	0.000821002
Gm44532	9.07771	6.66298	1.77654	3.75054	0.000176451	0.00230669
Gm30692	20.468	7.83521	1.59386	4.91587	8.83873e-07	2.63829e-05
B230311B06Rik	40.0276	2.74113	0.668202	4.10225	4.09156e-05	0.000697357
Exosc6	93.1374	3.13733	0.921336	3.4052	0.000661156	0.00673692
Gm32122	7.04405	6.29592	2.07861	3.02891	0.00245438	0.0189807
D030045P18Rik	119.39	3.64253	1.10705	3.29032	0.00100074	0.00934715
Gm10824	7.77898	6.43988	1.80499	3.56782	0.000359964	0.00410873
Gm48882	4.74596	5.72683	2.0913	2.73841	0.00617366	0.0389692
A130012E19Rik	6.06019	6.07992	2.01251	3.02107	0.00251882	0.01933
Gm48632	12.5336	3.85499	1.1645	3.31042	0.000931545	0.00885657
Gm40853	8.18167	6.51223	1.89215	3.4417	0.000578062	0.00601409
Gm49027	231.423	2.42568	0.637361	3.80581	0.000141338	0.00192367
Gm49146	17.3659	3.86139	1.45531	2.6533	0.00797082	0.0472843
Gm49743	15.9034	5.56181	1.60862	3.45751	0.000545197	0.00572495
D130079A08Rik	14.7545	7.3632	1.5607	4.71789	2.383e-06	6.29681e-05
Gm49416	177.85	4.04142	0.799463	5.05516	4.30019e-07	1.42088e-05
E430002N23Rik	4.9035	5.77411	2.19152	2.63475	0.00841991	0.0492237

## Sheet: mouse E11.5-mesenchyme
	baseMean	log2FoldChange	lfcSE	stat	pvalue	padj
Ckmt1	353.525	2.21567	0.2546	8.70258	3.24414e-18	8.06635e-17
Icam4	70.366	3.55344	0.454568	7.81718	5.40212e-15	9.88297e-14
Arid3b	1455.27	2.05373	0.148001	13.8765	8.79609e-44	8.93774e-42
Slc4a1	5778.43	2.88761	0.204119	14.1467	1.95777e-45	2.11764e-43
Cldn13	75.9806	3.76568	0.591209	6.36946	1.89692e-10	2.10021e-09
Tubb1	183.101	2.10023	0.360631	5.82376	5.75371e-09	5.30949e-08
Tm4sf5	3.87153	5.43136	2.29262	2.36906	0.0178332	0.0474312
Apob	117.297	4.63748	0.721985	6.42324	1.33403e-10	1.50251e-09
Sptb	1509.6	3.01401	0.281707	10.6991	1.02766e-26	4.52558e-25
F2rl2	148.382	2.97787	0.351541	8.47093	2.43449e-17	5.56942e-16
Cacna1i	191.381	2.84762	0.352182	8.08565	6.18356e-16	1.24052e-14
Tmem30c	8.03865	6.48574	1.84555	3.51425	0.000440996	0.00177823
Epb42	402.256	3.01794	0.301196	10.0199	1.24692e-23	4.57307e-22
Rhag	218.964	4.4501	0.431476	10.3137	6.1134e-25	2.43623e-23
Ms4a1	6.70126	6.22309	2.55339	2.43719	0.0148019	0.040366
Fgf8	45.3806	2.22746	0.688557	3.23497	0.00121655	0.00443194
Lmntd2	288.792	2.43837	0.289276	8.42923	3.4795e-17	7.8681e-16
6030468B19Rik	20.4796	7.83476	1.46175	5.35986	8.32886e-08	6.46906e-07
4930412O13Rik	35.043	8.60955	1.46302	5.88478	3.98586e-09	3.75879e-08
Spta1	659.15	3.2483	0.234535	13.85	1.27298e-43	1.2879e-41
Gfi1b	100.275	3.60201	0.583136	6.17697	6.53446e-10	6.76265e-09
Sall4	274.511	3.45677	0.366939	9.42056	4.48708e-21	1.33486e-19
Car2	2507.59	2.49035	0.157547	15.807	2.78214e-56	4.59876e-54
Syt6	1317.32	2.66097	0.232627	11.4388	2.67484e-30	1.45333e-28
Hemgn	858.721	6.62278	0.322781	20.5179	1.49054e-93	8.97079e-91
Ermap	717.842	2.2325	0.271823	8.21304	2.15664e-16	4.53589e-15
Pla2g2c	11.1371	6.95571	1.849	3.76187	0.000168645	0.000740311
Rhd	418.364	2.92348	0.298944	9.77935	1.381e-22	4.67073e-21
Ppbp	516.169	2.2599	0.200653	11.2627	2.00451e-29	1.02729e-27
Clcn1	110.28	2.03928	0.433751	4.70149	2.58265e-06	1.58732e-05
Kel	615.28	3.2254	0.453895	7.10604	1.19418e-12	1.72491e-11
Clec1b	166.627	2.51789	0.379258	6.63898	3.15857e-11	3.84333e-10
Trpm1	248.842	3.37849	0.392941	8.59797	8.11383e-18	1.93741e-16
Cd19	14.0966	7.29592	1.70986	4.26698	1.98136e-05	0.000104862
Aqp8	44.8291	8.96499	1.41859	6.31965	2.62156e-10	2.8514e-09
Ldhc	6.21259	6.11381	2.05366	2.97704	0.00291049	0.00962455
Fgf15	29.2224	2.39295	0.749189	3.19406	0.00140289	0.00503649
Gata1	217.217	2.60903	0.251849	10.3595	3.78821e-25	1.53041e-23
Slc38a5	130.882	2.92071	0.38394	7.60721	2.80083e-14	4.83035e-13
Dusp9	4459.06	2.26892	0.105828	21.4396	5.70414e-102	4.18399e-99
Grk1	16.7118	3.22805	1.06562	3.02926	0.00245157	0.00826652
Hsd11b2	565.681	3.6432	0.236944	15.3758	2.37941e-53	3.53478e-51
Nxpe2	66.8628	2.49704	0.507152	4.92364	8.49492e-07	5.63894e-06
Isl2	140.755	2.76275	0.497588	5.55229	2.81958e-08	2.32623e-07
Igdcc3	1484.9	3.69306	0.225269	16.394	2.11025e-60	4.23349e-58
Mst1	27.4561	2.65331	0.802911	3.30461	0.000951091	0.00356101
Syce1l	4.70039	5.71142	2.11976	2.69437	0.00705216	0.0210864
1300017J02Rik	144.808	2.71548	0.408473	6.64787	2.97361e-11	3.63903e-10
Fndc3c1	13685.1	2.62061	0.171887	15.2461	1.74747e-52	2.50101e-50
Cd226	26.0318	3.92138	1.0499	3.73498	0.000187726	0.000815984
Gbx2	429.663	3.59305	0.213951	16.7938	2.70945e-63	6.29665e-61
4930556J24Rik	17.3139	2.12352	0.873206	2.43186	0.0150214	0.0409015
Lars2	21550.1	2.36145	0.883475	2.67291	0.00751972	0.0222998
Crb2	148.839	2.36506	0.389648	6.06975	1.28113e-09	1.28672e-08
Slc25a21	72.9004	2.77972	0.501942	5.53792	3.06078e-08	2.51374e-07
Mycn	3153.27	2.29569	0.179654	12.7784	2.16517e-37	1.65002e-35
Hand1	1312.23	3.22837	0.147846	21.8361	1.05381e-105	8.83396e-103
Mfsd2b	392.112	2.23973	0.343737	6.51582	7.22945e-11	8.42969e-10
Aspg	66.7617	2.10352	0.534465	3.93575	8.29357e-05	0.000388711
Ccdc33	7.72436	6.428	2.47265	2.59965	0.00933202	0.0269788
Ano2	35.7885	2.2871	0.903481	2.53143	0.0113598	0.0320671
Foxf2	2101.91	2.2477	0.191344	11.7469	7.3226e-32	4.28619e-30
1700018A04Rik	123.894	2.22422	0.350107	6.35298	2.11184e-10	2.32174e-09
Car14	2412.32	2.95647	0.10941	27.0219	8.16662e-161	2.12986e-157
Colec10	89.9383	2.71941	0.554895	4.90076	9.54646e-07	6.28012e-06
Pkhd1l1	214.029	3.08427	0.641876	4.80509	1.5468e-06	9.84452e-06
Tsga13	6.20058	6.11114	2.00614	3.04622	0.00231736	0.00785572
Rln1	26.6998	2.10501	0.634297	3.31865	0.000904524	0.00339696
Mrap	6.03634	6.07238	2.01801	3.00909	0.00262029	0.00876993
Pklr	261.686	4.0132	0.471513	8.51132	1.71963e-17	3.97668e-16
Rbp3	6.56158	6.19254	1.93131	3.20639	0.00134411	0.00484772
Lrrn4	14.4362	3.75392	1.42091	2.64191	0.00824396	0.0241781
Sh2d5	289.098	2.3932	0.353885	6.76266	1.35483e-11	1.72454e-10
Gm867	24.1932	3.60994	1.32622	2.72198	0.00648927	0.0195855
Lin28a	136.648	3.71307	0.544461	6.81972	9.12166e-12	1.18486e-10
Cited1	3480.66	3.49621	0.247687	14.1154	3.0508e-45	3.25493e-43
Gypa	525.993	3.22421	0.22144	14.5602	5.03201e-48	6.11976e-46
Hbb-bh1	25734.6	5.73845	0.215656	26.6092	5.30542e-156	1.24529e-152
Mogat2	434.662	2.05705	0.280282	7.33922	2.14842e-13	3.36634e-12
C130026L21Rik	129.606	2.19803	0.407607	5.39251	6.94786e-08	5.45966e-07
Sox14	8.25021	6.52289	1.82693	3.5704	0.000356435	0.00146519
Klf1	228.117	2.33135	0.470822	4.95166	7.3584e-07	4.94748e-06
Zfp819	37.793	2.04304	0.728277	2.80531	0.00502687	0.0156383
Foxd2	969.805	3.98652	0.242934	16.4099	1.62546e-60	3.28903e-58
Rnf212	11.7417	7.03227	1.63611	4.29816	1.72223e-05	9.20824e-05
Hba-x	56740	3.42953	0.196139	17.4852	1.85673e-68	4.89675e-66
Lman1l	4.21099	5.55258	2.26259	2.45408	0.0141244	0.0387481
Gpr50	2081.64	2.97658	0.176075	16.9052	4.12125e-64	9.7711e-62
Saa2	31.2527	3.89627	1.05576	3.69048	0.000223828	0.000957656
Adra2b	152.934	3.1912	0.495365	6.44211	1.17825e-10	1.33733e-09
Nfe2	304.617	2.04047	0.340386	5.99457	2.04029e-09	2.00796e-08
Hydin	25.9402	2.48817	0.7472	3.32999	0.00086848	0.00327364
Vmn1r219	7.92819	6.4654	2.03278	3.18057	0.00146985	0.0052488
Vmn1r32	16.4042	3.356	1.4219	2.36023	0.0182636	0.0483297
Lin28b	1151.4	2.82072	0.266721	10.5755	3.87045e-26	1.64877e-24
Gm10143	748.746	2.89473	1.1049	2.61989	0.00879569	0.0255954
Gm26202	32.315	2.04461	0.640668	3.19138	0.00141595	0.00507682
Snord58b	22.0001	2.22288	0.738309	3.01077	0.00260582	0.00872897
Rn7sk	409.12	4.83176	1.29719	3.7248	0.000195469	0.000846348
Gm26315	22.183	3.24357	1.32964	2.43944	0.0147102	0.040158
Gm24447	28.2615	3.50687	1.30686	2.68344	0.00728693	0.0216999
H2ac20	22.3753	3.36753	1.33038	2.53125	0.0113656	0.0320795
4930451E10Rik	8.37716	3.98901	1.62495	2.45485	0.0140943	0.0386724
Cited4	233.665	2.53265	0.318657	7.94789	1.89713e-15	3.64996e-14
Gm7457	5.38403	5.90718	2.04146	2.89361	0.00380841	0.0122152
Gm5127	142.675	5.8542	0.649872	9.00825	2.09378e-19	5.63591e-18
Trim10	473.486	2.29096	0.315876	7.2527	4.08553e-13	6.17486e-12
Ifi213	7.03119	6.29244	2.52943	2.48769	0.0128576	0.0357189
Zpld2	55.0403	5.39039	0.953389	5.65393	1.56823e-08	1.34636e-07
Saa1	26.6231	2.74314	0.872303	3.14471	0.00166253	0.00584526
Gm10655	11.2547	4.03026	1.49455	2.69664	0.00700423	0.0209645
Gm10729	19.9818	2.20635	0.876171	2.51817	0.0117965	0.0331126
Mageb3	38.5647	2.02216	0.584023	3.46246	0.000535254	0.00211364
Gm13547	14.5736	2.97747	1.22396	2.43266	0.0149886	0.0408371
Gm23935	6529.43	3.14192	1.00135	3.13768	0.0017029	0.00596753
Gm24270	233.061	2.82286	0.683811	4.12813	3.6572e-05	0.000184725
Foxd1	2504.97	2.64447	0.251222	10.5264	6.52698e-26	2.726e-24
Trim71	693.31	2.9913	0.313334	9.54668	1.33916e-21	4.20787e-20
9230102O04Rik	11.0064	3.6778	1.5415	2.38585	0.0170397	0.0456833
Gm9434	4.0371	5.49182	2.23035	2.46231	0.0138046	0.0379816
Olfr333-ps1	7.57454	6.39969	2.63882	2.42521	0.0152997	0.0415546
Gm5939	14.3759	2.98311	1.02416	2.91274	0.00358274	0.0115628
Gm5466	41.0765	2.32238	0.972047	2.38917	0.0168865	0.0453201
Gm11516	4.18257	5.54323	2.27093	2.44095	0.0146486	0.0400129
Gm5054	11.6263	6.03504	1.73893	3.47054	0.000519411	0.00205808
BC021767	55.214	2.72404	0.729172	3.7358	0.000187121	0.000813805
Gm16000	5.70587	5.99109	2.17761	2.75123	0.00593723	0.0181079
Rubie	39.9458	3.36997	0.90193	3.7364	0.000186677	0.000812326
9130410C08Rik	54.6923	3.71347	0.889629	4.17418	2.99063e-05	0.000153586
Gm13684	5.88773	6.03622	2.02841	2.97583	0.00292192	0.00965942
Foxd2os	522.499	4.03667	0.217533	18.5566	7.21648e-77	2.41979e-74
Gm14808	5.05832	5.81705	2.22184	2.61813	0.00884142	0.0257146
Gm15792	34.6766	2.40189	0.699188	3.43526	0.000591996	0.00231319
Bloc1s6os	5.70273	5.99035	1.9982	2.99787	0.00271871	0.00905285
Gm12829	16.9357	3.36523	1.42526	2.36114	0.0182187	0.0482418
Gm11454	7.7392	6.4307	1.96804	3.26757	0.00108473	0.00400328
Platr21	9.05976	6.65815	1.74726	3.81062	0.000138617	0.000619738
Gm15208	6.37248	6.15056	1.95468	3.14658	0.00165191	0.00581574
Gm5125	3.85675	5.42609	2.29367	2.36568	0.0179971	0.0477735
Gm11377	30.2506	2.56273	0.66376	3.86093	0.000112956	0.000515118
Gm14015	5.37926	5.90596	2.05355	2.87597	0.0040279	0.0128385
Gm13523	27.4031	2.7562	0.872219	3.15999	0.00157777	0.00558742
5330434G04Rik	34.0698	2.2231	0.75997	2.92525	0.00344177	0.0111597
Gm12606	3.85331	5.42486	2.29005	2.36888	0.0178419	0.0474383
Rmrp	155.063	4.80982	1.4111	3.40856	0.000653077	0.00253079
Gm24187	26.3822	3.09712	1.07996	2.86781	0.00413329	0.0131441
Scarna13	18.2596	2.81725	1.15143	2.44674	0.0144157	0.0394686
Mir17hg	961.365	2.67958	0.321392	8.33741	7.5935e-17	1.67043e-15
Gm16565	21.3462	2.23922	0.805817	2.77882	0.00545559	0.0168116
Gm3043	10.8783	6.92206	2.30366	3.00481	0.00265746	0.00886652
Gm7876	6.39747	6.15596	1.95464	3.14941	0.00163601	0.00576583
Gm8050	35.7765	2.61257	0.855525	3.05377	0.00225988	0.0076786
Gm2244	5.38294	5.90691	2.18601	2.70214	0.00688945	0.0206525
Gm20507	13.6683	7.25149	2.28264	3.1768	0.00148912	0.00530792
Rpph1	254.57	3.77521	0.628546	6.00626	1.89851e-09	1.87314e-08
Gm5117	14.227	2.39102	0.951856	2.51196	0.0120063	0.0336292
Gm23472	5.23554	5.86668	2.33948	2.50769	0.0121524	0.0340141
Olfr91	8.20105	3.97458	1.47883	2.68765	0.00719568	0.0214718
Fignl2	1474.25	2.04183	0.119226	17.1258	9.53265e-66	2.38032e-63
Gm8281	256.824	2.11148	0.228622	9.23568	2.56658e-20	7.39175e-19
Gm21985	13.8612	7.27144	2.29541	3.16782	0.00153586	0.00546044
Gm3002	205.037	2.05334	0.288082	7.12763	1.02115e-12	1.48504e-11
Gm26793	4.02944	5.48921	2.22222	2.47014	0.0135058	0.0372546
Foxl1	365.169	3.31677	0.292857	11.3256	9.80161e-30	5.15837e-28
Fendrr	1194.1	2.2304	0.194461	11.4696	1.87456e-30	1.03286e-28
Gm10390	17.9842	5.16492	1.16382	4.43791	9.08375e-06	5.08742e-05
Gm26877	19.0465	7.72991	1.61641	4.78214	1.73437e-06	1.09492e-05
Gm2061	76.2737	2.71177	0.813424	3.33377	0.000856763	0.00323571
4732463B04Rik	11.4346	6.99388	1.73043	4.04169	5.30669e-05	0.000258904
Mir6944	18.7074	2.97261	0.854957	3.47691	0.00050722	0.00201603
Gm27326	13.0352	2.36967	0.899974	2.63304	0.00846251	0.0247242
Rnu3b1	18.7761	3.40084	1.14131	2.97978	0.00288459	0.00955236
Rn7s1	826.874	5.13981	1.23917	4.14779	3.35707e-05	0.000170704
Rn7s2	779.918	4.98973	1.20185	4.15171	3.29997e-05	0.000168125
Rnu3b3	6.18007	5.10643	1.92292	2.65556	0.00791766	0.0233501
Gm29253	179.717	5.04468	1.97701	2.55167	0.0107208	0.0304758
1810053B23Rik	7.24232	6.33489	1.90611	3.32346	0.000889068	0.00334373
Gm5256	8.55665	4.6794	1.61947	2.88946	0.00385901	0.0123472
2010308F09Rik	5.21912	5.86226	2.09514	2.79803	0.00514154	0.0159506
Gm29488	5.8762	6.03352	1.9849	3.0397	0.00236814	0.00800705
Gm37194	62.4155	2.07298	0.664393	3.12011	0.00180786	0.0062968
Gm37792	12.885	3.17114	1.15297	2.75041	0.005952	0.0181483
Gm38312	58.9856	3.05119	0.616724	4.94741	7.52071e-07	5.04505e-06
Gm37139	35.053	2.43022	0.650645	3.7351	0.000187642	0.000815919
Pcdhac1	6.71641	6.22631	1.92435	3.23555	0.0012141	0.00442437
Gm37678	11.8982	3.01358	1.1468	2.62782	0.00859342	0.0250565
Ighd	10.5801	6.88187	2.31887	2.96777	0.00299972	0.00988201
Gm38042	9.9576	6.79419	1.92497	3.52951	0.000416332	0.00168835
Gm4081	32.7591	2.63192	0.657073	4.00553	6.18783e-05	0.000298297
Rnu3b4	22.41	6.99231	1.74208	4.01378	5.97551e-05	0.000288773
9330198I05Rik	16.0436	2.84277	1.15503	2.4612	0.0138471	0.0380764
Gm43061	5.73206	5.99744	2.10867	2.84419	0.00445251	0.0140503
Gm33651	11.7532	7.03361	1.66379	4.22747	2.36339e-05	0.000123521
Rnu3b2	22.064	6.06498	1.63473	3.71008	0.000207193	0.000892994
Gm47299	13.169	4.70022	1.80007	2.61114	0.00902412	0.0261758
Gm3716	59.7299	2.08756	0.500665	4.16957	3.05172e-05	0.0001565
Gm42975	5.55484	5.95223	2.154	2.76333	0.0057214	0.0175203
Gm42890	128.059	2.56574	0.414026	6.19705	5.75297e-10	5.9723e-09
CT010467	254189	2.52211	0.971439	2.59626	0.00942449	0.0272093
Gm43571	4.19868	5.54854	2.20577	2.51547	0.0118874	0.0333399
Gm43720	521.865	4.8747	1.20081	4.05952	4.91734e-05	0.000241394
Gm4869	11.0375	4.45686	1.51958	2.93296	0.00335747	0.0109241
Gm43119	30.8564	3.07673	1.01278	3.03791	0.00238223	0.00804964
Gm43579	19.0557	3.44434	1.10051	3.12977	0.00174945	0.00611513
Gm44090	10.2351	6.83411	1.80397	3.78836	0.000151643	0.000672848
Gm44284	21.9002	2.52316	0.861872	2.92753	0.00341663	0.0110874
Gm44168	181.981	2.03493	0.534112	3.80992	0.00013901	0.000621256
Gm45477	3.87087	5.43113	2.30024	2.36111	0.0182201	0.0482418
Gm30146	32.1654	4.59497	1.12664	4.07849	4.53298e-05	0.000224043
Gm45807	12.7185	3.3581	1.04414	3.21614	0.00129925	0.0047011
Gm30692	40.1187	8.80486	1.32619	6.63921	3.15358e-11	3.83926e-10
9130214F15Rik	8.23657	6.5206	1.79866	3.62526	0.000288672	0.00120822
B930086L07Rik	4.19223	5.54642	2.24057	2.47545	0.0133068	0.0367899
Gm7269	7.08876	6.30398	2.51987	2.50171	0.0123597	0.03452
Lncbate1	35.5522	3.46735	0.896122	3.86929	0.000109154	0.000499329
D030045P18Rik	144.423	2.4889	0.315059	7.8998	2.79361e-15	5.30086e-14
Gm35940	110.808	2.29664	0.480875	4.77595	1.7886e-06	1.12673e-05
Gm6545	4.70697	5.71335	2.21803	2.57587	0.00999893	0.028669
Gm7293	6.03211	6.07141	2.01956	3.00631	0.00264443	0.00883433
Gm48284	9.23045	6.68506	1.73511	3.85283	0.000116761	0.0005301
5430401H09Rik	33.5708	3.53388	1.32591	2.66526	0.00769294	0.0227611
4930452L12Rik	5.39115	5.90902	2.1533	2.74417	0.00606635	0.0184473
Gm33111	7.37313	6.36102	1.90308	3.34249	0.000830297	0.00314791
4930471E19Rik	5.04287	5.8128	2.06851	2.81013	0.00495215	0.0154368
Gm34574	18.4123	3.52245	1.07941	3.26331	0.00110121	0.00405897
Gm36595	72.283	2.34232	0.526938	4.44514	8.78344e-06	4.93218e-05
Gm6093	4.18891	5.54533	2.24076	2.47476	0.0133327	0.036843
Gm48812	8.06098	6.48957	1.79102	3.6234	0.000290751	0.00121627
Gm46344	6.35637	6.14704	2.02327	3.03817	0.00238021	0.00804439
Eprn	20.7732	3.2681	1.14145	2.86311	0.00419511	0.0133226
Gm4166	8.40968	6.55057	1.78309	3.67371	0.000239052	0.00101705
Gm46378	63.9145	2.28255	0.821424	2.77877	0.00545654	0.0168123
Gm47980	17.1094	3.6071	1.39007	2.59491	0.00946157	0.0272929
Gm48662	12.6214	4.17483	1.44399	2.89117	0.00383807	0.0122941
Gm47985	15.7163	2.33043	0.988624	2.35724	0.0184112	0.0486927
Gm30411	8.07577	6.4921	1.82303	3.56115	0.000369228	0.00151169
Gm48058	6.19002	6.10878	2.03217	3.00603	0.00264682	0.00883979
Gm8947	9.1929	2.81501	1.19541	2.35485	0.0185301	0.0489686
Gm38619	28.3528	8.30408	1.48369	5.59689	2.18227e-08	1.83002e-07
Gm34035	5.70508	5.99091	2.07881	2.88189	0.00395303	0.0126342
E430002N23Rik	8.52093	6.56988	1.92888	3.40606	0.000659079	0.00255279
Gm19689	39.7944	2.36142	0.665015	3.55093	0.000383875	0.00156729
Gm50094	5.52606	5.94503	2.0916	2.84233	0.00447846	0.0141155
Gm30091	4.71862	5.71676	2.20489	2.59277	0.00952073	0.0274365
Gm30889	11.3012	6.97682	1.83731	3.79729	0.000146285	0.000651044
Gm30082	6.89586	6.26425	1.88659	3.3204	0.00089888	0.00337684

## Sheet: mouse E13.5 epithelium
	baseMean	log2FoldChange	lfcSE	stat	pvalue	padj
Nalcn	296.08	-2.33243	0.42307	-5.51311	3.52541e-08	1.56912e-06
Tmprss2	294.337	-2.24465	0.483219	-4.64521	3.39737e-06	8.49004e-05
Egfl6	3879.38	-2.94696	0.414789	-7.10473	1.20556e-12	1.47053e-10
Dbh	64.6047	-4.24574	1.4811	-2.86661	0.004149	0.0286144
Hoxa4	119.395	-3.81207	0.732983	-5.20076	1.98473e-07	7.20055e-06
Col6a1	13725.5	-2.4272	0.493686	-4.91648	8.81128e-07	2.63358e-05
Lgals9	446.139	-2.04624	0.252801	-8.09426	5.76126e-16	1.2265e-13
Ftcd	11.3702	-6.92716	1.7943	-3.86065	0.000113087	0.00159995
Sync	101.66	-2.29052	0.376811	-6.0787	1.21163e-09	7.57389e-08
Tmem79	616.956	-2.58522	0.523765	-4.93585	7.98039e-07	2.41725e-05
Irx2	4664.79	-2.30728	0.36857	-6.2601	3.84724e-10	2.67129e-08
Hoxc13	109.296	-4.06224	1.10129	-3.68861	0.000225483	0.0028143
Hoxc8	14.8655	-5.41943	1.67165	-3.24197	0.00118708	0.0107108
Hoxc6	22.2002	-7.89252	1.75729	-4.49131	7.07875e-06	0.000157069
Cpa3	226.467	-3.64811	0.52242	-6.98309	2.88751e-12	3.17852e-10
Nfix	4846.3	-2.19361	0.446573	-4.91208	9.01145e-07	2.68275e-05
Grik3	358.422	-2.01142	0.452797	-4.44221	8.90387e-06	0.00019009
Ltbp2	137.755	-2.53894	0.366741	-6.923	4.42186e-12	4.75161e-10
Abhd3	48.4985	-2.63752	0.603674	-4.36912	1.24747e-05	0.000254839
Scin	127.224	-3.98664	1.01471	-3.92883	8.53604e-05	0.00126643
Cd36	312.054	-2.38538	0.440441	-5.4159	6.09822e-08	2.50204e-06
Edar	709.987	-2.47856	0.475576	-5.2117	1.87115e-07	6.83241e-06
St8sia6	181.643	-3.13444	0.832184	-3.76652	0.000165537	0.00218706
Man1a	1770.61	-2.14548	0.201279	-10.6592	1.57878e-26	1.11334e-23
Hlf	354.319	-2.42873	0.383336	-6.33576	2.36179e-10	1.74742e-08
Cavin1	5884.22	-2.08507	0.190243	-10.96	5.95006e-28	5.0203e-25
Tyr	187.553	-4.44152	0.83036	-5.34891	8.84858e-08	3.46662e-06
Aqp1	710.49	-2.5417	0.635583	-3.99901	6.3609e-05	0.000989249
Cd44	2056.71	-3.38021	0.214375	-15.7677	5.1882e-56	2.34154e-52
Slc2a9	160.741	-3.12199	0.485673	-6.42818	1.29137e-10	1.00834e-08
Ccn4	1505.41	-2.02657	0.311395	-6.50803	7.6142e-11	6.1585e-09
Klf5	2450.71	-2.4888	0.458757	-5.42509	5.79246e-08	2.40281e-06
Prlr	134.618	-2.20662	0.532934	-4.14051	3.4653e-05	0.00060338
Casp14	116.904	-2.82494	0.571663	-4.94162	7.7477e-07	2.36023e-05
Gata6	250.903	-2.80714	0.506235	-5.54514	2.93712e-08	1.34168e-06
Spo11	319.487	-2.38669	0.5725	-4.16889	3.06083e-05	0.000540883
Prss16	64.9315	-2.02133	0.501327	-4.03196	5.53135e-05	0.000885252
Rhox6	5.48625	-5.87612	2.14077	-2.74486	0.00605362	0.0384048
Hspb7	7.31314	-6.2904	1.83848	-3.42153	0.000622703	0.00641055
Snai3	27.5965	-2.15581	0.807982	-2.66814	0.00762728	0.0457637
Krt23	46.9011	-8.97144	1.43434	-6.25475	3.98158e-10	2.74766e-08
Scube2	134.253	-2.87921	0.421092	-6.83748	8.05972e-12	8.15585e-10
Dennd2c	1978.73	-2.23544	0.38181	-5.85485	4.77441e-09	2.6214e-07
Cav1	2617.67	-2.37152	0.165676	-14.3142	1.78287e-46	4.47025e-43
Spib	68.9618	-3.62506	1.18733	-3.05311	0.00226481	0.0178014
Fut1	102.275	-3.20662	0.572529	-5.6008	2.13359e-08	1.00515e-06
Trpm5	590.363	-3.99068	0.578005	-6.90423	5.0477e-12	5.29797e-10
Otog	106.378	-2.58337	0.673153	-3.83772	0.000124184	0.0017277
Odam	69.865	-9.54649	1.61195	-5.92234	3.17397e-09	1.7906e-07
Wnt3a	703.272	-2.06533	0.45125	-4.57691	4.7189e-06	0.000113043
Slc47a1	47.12	-3.66806	1.14388	-3.20668	0.00134275	0.011864
Kdelr3	940.5	-2.14875	0.43052	-4.99106	6.00485e-07	1.89518e-05
Panx3	143.175	-7.71248	1.28969	-5.98011	2.22989e-09	1.29025e-07
Crybg2	851.209	-2.61933	0.511562	-5.12026	3.05116e-07	1.05764e-05
Ehf	500.003	-4.82979	0.488157	-9.89394	4.42268e-23	2.12345e-20
Steap4	77.1929	-2.31923	0.743403	-3.11975	0.00181007	0.0149177
Card14	260.405	-3.43131	0.45402	-7.55763	4.10477e-14	6.30125e-12
Ly6g6e	122.921	-2.04682	0.753408	-2.71675	0.00659268	0.0408935
Stc1	1055.59	-2.06384	0.265299	-7.7793	7.29286e-15	1.29583e-12
Entpd2	41.6199	-3.42549	0.842959	-4.06365	4.83112e-05	0.000797506
Ptgds	60.9504	-5.27898	1.15123	-4.5855	4.52891e-06	0.000109187
Ace2	201.767	-3.87898	0.619518	-6.26129	3.81799e-10	2.6642e-08
Fam184b	206.09	-2.18564	0.448416	-4.87413	1.09287e-06	3.14965e-05
Chdh	87.8217	-2.97532	1.09187	-2.72498	0.0064305	0.0402187
Celsr1	7968.26	-2.10139	0.450728	-4.66222	3.12822e-06	7.88732e-05
Tenm1	117.813	-2.34227	0.772466	-3.03219	0.00242785	0.0188077
Atp1b4	18.755	-7.64932	2.39229	-3.19749	0.0013863	0.012163
Matn4	965.105	-2.97037	0.658818	-4.50863	6.52485e-06	0.000148128
Cntnap1	232.366	-2.08123	0.465315	-4.47275	7.72214e-06	0.000168365
Tnnc2	422.952	-3.03431	0.699408	-4.33839	1.43529e-05	0.000286881
Ikzf3	99.4935	-2.46693	0.537484	-4.58979	4.437e-06	0.000107447
Sfrp5	69.8312	-2.32752	0.588099	-3.95769	7.56774e-05	0.00114565
Alox12e	80.4379	-9.74992	1.36768	-7.12882	1.01236e-12	1.24836e-10
Rab3d	1688.17	-2.07244	0.366083	-5.66112	1.50385e-08	7.31374e-07
Ahr	1610.72	-2.2993	0.320264	-7.17941	7.00132e-13	8.92609e-11
Aoc3	83.8332	-3.09527	0.719066	-4.30457	1.67313e-05	0.000326043
Krt10	1657.65	-2.16239	0.507118	-4.26407	2.00735e-05	0.000381617
Vip	22.4488	-7.90797	1.61939	-4.88331	1.0432e-06	3.02193e-05
Trdn	18.5093	-4.09014	1.33529	-3.06311	0.00219051	0.0173321
Perp	16417.8	-2.24715	0.492073	-4.56669	4.95479e-06	0.000117447
Mgat4c	37.5206	-3.76969	1.14926	-3.2801	0.00103771	0.00961492
Sim1	121.434	-2.69715	0.692896	-3.89258	9.91845e-05	0.00143843
Dcn	9013.4	-4.16333	0.213508	-19.4996	1.10661e-84	8.32394e-81
Kera	379.642	-2.06046	0.583508	-3.53116	0.000413735	0.00458563
Epyc	211.946	-2.82198	0.851935	-3.31244	0.00092487	0.00880245
Map7	2695.27	-2.00203	0.424346	-4.71792	2.38264e-06	6.29681e-05
Ntn4	984.2	-2.15858	0.404604	-5.33505	9.55204e-08	3.70363e-06
Mybpc1	768.173	-2.63286	0.347584	-7.57473	3.59871e-14	5.56223e-12
Slc5a8	44.0418	-3.95525	1.12931	-3.50236	0.000461164	0.00500559
Mypn	134.861	-2.06761	0.693415	-2.98178	0.00286576	0.0213498
Npffr1	6.76035	-6.17755	1.99112	-3.10254	0.00191866	0.0155967
Egfr	4281.35	-2.37465	0.222872	-10.6548	1.65632e-26	1.13262e-23
Gabrp	4943.02	-2.75475	0.4334	-6.35614	2.06892e-10	1.55624e-08
Col6a2	13543.4	-2.08188	0.50634	-4.11162	3.929e-05	0.000671979
Nipal4	256.938	-2.64373	0.635857	-4.15774	3.21417e-05	0.000565601
Npc1l1	18.6999	-3.1711	1.07295	-2.9555	0.00312162	0.0228413
Grhl1	707.638	-4.26463	0.477178	-8.93719	3.99209e-19	1.16994e-16
Ccl11	101.458	-10.0845	1.38381	-7.28753	3.15686e-13	4.24034e-11
Itgb4	4311.7	-2.43788	0.421277	-5.78687	7.17092e-09	3.80751e-07
Aloxe3	21.1145	-3.25816	1.1669	-2.79215	0.00523591	0.034367
Bdkrb2	305.34	-2.23127	0.424187	-5.26011	1.43969e-07	5.36991e-06
Serpina3n	14.3182	-7.26005	1.88214	-3.85733	0.000114631	0.00161875
Gm9745	15.1659	-7.3428	2.45718	-2.98831	0.00280528	0.0209894
Dglucy	124.644	-2.80463	0.416205	-6.73857	1.59954e-11	1.51289e-09
Papln	636.699	-5.05822	0.563575	-8.97523	2.8276e-19	8.50768e-17
Sfrp4	166.855	-4.64893	0.964434	-4.82037	1.43296e-06	4.00199e-05
Gpld1	1033.32	-2.6885	0.460056	-5.84386	5.10042e-09	2.7801e-07
Aspn	1317.61	-6.47961	0.547005	-11.8456	2.26766e-32	2.69326e-29
Ogn	2272.76	-3.89083	0.460436	-8.45031	2.90533e-17	7.53583e-15
Slc25a48	191.83	-2.82628	0.553304	-5.10801	3.25578e-07	1.1115e-05
Trpc7	11.0535	-6.88633	1.64509	-4.18599	2.83925e-05	0.000506888
Tppp	300.736	-2.40554	0.43366	-5.54705	2.90526e-08	1.32982e-06
F2rl1	445.408	-3.86229	0.306292	-12.6098	1.8642e-36	2.62922e-33
Pde8b	159.738	-2.08043	0.297319	-6.99728	2.6097e-12	2.91538e-10
Oit1	49.6186	-2.23353	0.754049	-2.96204	0.00305606	0.0224489
Thrb	160.764	-2.82198	0.506057	-5.5764	2.45542e-08	1.14245e-06
Ldb3	142.98	-2.71064	0.537379	-5.04418	4.55462e-07	1.49172e-05
Dnah12	9.37853	-6.64956	1.8446	-3.60487	0.000312305	0.00367248
Gdf10	1393.81	-3.20286	0.577387	-5.54716	2.90355e-08	1.32982e-06
Tdh	42.9258	-3.32743	1.13288	-2.93713	0.00331262	0.0239745
Tnfsf11	38.4638	-4.94719	1.49511	-3.30891	0.000936608	0.00888582
Cnmd	610.353	-3.14104	0.554643	-5.66317	1.48605e-08	7.2428e-07
Scara5	767.565	-3.27712	0.33653	-9.73799	2.07622e-22	8.84001e-20
Scel	318.472	-3.13432	0.576382	-5.43792	5.39066e-08	2.28228e-06
Dct	429.987	-3.49159	0.644389	-5.41844	6.01203e-08	2.47117e-06
Pdzd2	1865.2	-2.02691	0.214308	-9.45791	3.14146e-21	1.20153e-18
Cma1	81.7342	-9.7727	1.2678	-7.7084	1.27402e-14	2.17799e-12
Mcpt2	23.6995	-7.98677	1.48134	-5.39159	6.98361e-08	2.81602e-06
Mcpt1	8.98626	-6.58731	1.76875	-3.72428	0.000195875	0.00250715
Slc45a2	78.3935	-2.7711	0.60341	-4.59241	4.38155e-06	0.000106549
Csmd3	84.2924	-2.89466	0.783634	-3.69389	0.000220848	0.00276563
Matn2	1043.12	-2.37169	0.306278	-7.74359	9.66521e-15	1.67773e-12
Kcnv1	67.0815	-2.83422	0.736462	-3.84843	0.000118878	0.00166829
Col14a1	2599.93	-3.93666	0.355482	-11.0741	1.67473e-28	1.64313e-25
Endou	333.645	-5.87593	1.43632	-4.09096	4.29586e-05	0.000724517
Hoxc5	494.494	-3.78933	0.592538	-6.39508	1.6046e-10	1.23161e-08
Shisa9	92.2356	-3.04328	0.49077	-6.20103	5.60941e-10	3.81271e-08
Emp2	1670.04	-2.61658	0.241947	-10.8147	2.93301e-27	2.20621e-24
Bcl6	464.604	-2.76281	0.413054	-6.68872	2.25125e-11	2.04022e-09
Apod	278.948	-2.09525	0.511816	-4.09376	4.24442e-05	0.000716377
Sidt1	5.60524	-5.90595	2.16941	-2.72238	0.00648138	0.0404812
Slc7a4	175.67	-2.12456	0.3916	-5.42534	5.78454e-08	2.40281e-06
Meltf	47.9605	-3.71512	0.906185	-4.09974	4.13621e-05	0.000703374
Stxbp5l	9.43708	-6.65818	1.72045	-3.87002	0.000108826	0.00155093
Chodl	489.17	-2.66604	0.539363	-4.94294	7.69548e-07	2.34988e-05
Cbr3	224.319	-2.23056	0.560885	-3.97686	6.98307e-05	0.00107052
Krt75	258.546	-2.6906	0.499066	-5.39127	6.99615e-08	2.81602e-06
Wnt10b	3212.95	-2.51144	0.500348	-5.01938	5.18379e-07	1.67111e-05
Krt6b	191.507	-6.95439	1.83762	-3.78445	0.000154048	0.00206428
Cxcl13	120.701	-3.08614	0.847444	-3.64171	0.000270832	0.00326474
Thbs2	1683.34	-2.95615	0.418281	-7.06737	1.57899e-12	1.86552e-10
Col11a2	1953.74	-2.78552	0.52498	-5.30596	1.12084e-07	4.27427e-06
Dsc2	3729.59	-3.03885	0.49233	-6.1724	6.72619e-10	4.47738e-08
Ltb	84.5335	-2.61427	0.576264	-4.53659	5.71721e-06	0.000132458
Lama3	2674.87	-3.58596	0.466834	-7.68144	1.57305e-14	2.61011e-12
Nr3c1	3752.22	-2.32752	0.232619	-10.0057	1.43835e-23	7.21286e-21
Myot	96.1461	-2.60457	0.567631	-4.58849	4.46457e-06	0.000107867
Mal2	608.283	-2.09566	0.465939	-4.49771	6.86894e-06	0.00015347
Dynap	44.7606	-6.0197	1.32074	-4.55782	5.16872e-06	0.000121751
Lox	6602.12	-2.11652	0.516657	-4.09656	4.19328e-05	0.000710402
Anxa1	5551.7	-4.30635	0.469395	-9.17426	4.54684e-20	1.48702e-17
Ankrd22	259.623	-4.65231	0.90264	-5.15411	2.54835e-07	8.9913e-06
Il33	83.3815	-2.01497	0.62861	-3.20543	0.0013486	0.0119016
Kcnk4	182.593	-2.25984	0.513594	-4.40006	1.08221e-05	0.000224873
Tectb	63.4083	-9.40644	2.77678	-3.38754	0.000705227	0.00709503
Tll2	90.3917	-3.46812	0.599707	-5.78303	7.33675e-09	3.87731e-07
Col17a1	12889.6	-3.0192	0.452923	-6.66602	2.62829e-11	2.35357e-09
Tdrd1	1036.57	-2.14805	0.414419	-5.18329	2.18006e-07	7.84612e-06
Cd7	9.97744	-4.21512	1.52948	-2.75592	0.00585269	0.0374459
Sectm1a	43.3799	-8.85892	1.63181	-5.4289	5.67034e-08	2.38726e-06
Pmel	747.603	-2.52246	0.433811	-5.81466	6.0758e-09	3.28793e-07
Cdh9	115.323	-3.17199	0.473984	-6.69218	2.19865e-11	2.00869e-09
Col7a1	3648.8	-2.58711	0.329944	-7.84106	4.46766e-15	8.40144e-13
Il18r1	11.8173	-6.9826	2.548	-2.74042	0.00613607	0.0387656
Il1r1	1009.2	-2.62211	0.268405	-9.76921	1.52636e-22	6.6238e-20
Col19a1	125.547	-2.67802	0.794753	-3.36962	0.000752713	0.0074794
Wnt10a	833.102	-2.293	0.484821	-4.72959	2.24975e-06	6.00092e-05
Nppc	64.9341	-3.20215	1.20513	-2.6571	0.0078816	0.0469277
Chrnd	189.493	-2.06926	0.465378	-4.44641	8.73171e-06	0.000187122
Mlph	108.012	-2.47934	0.683346	-3.62824	0.00028536	0.0034071
Serpinb8	244.124	-2.99379	0.483295	-6.19454	5.84568e-10	3.94951e-08
Tfcp2l1	273.159	-2.34139	0.497982	-4.70176	2.5793e-06	6.73664e-05
Cacna1s	100.644	-3.57505	0.536599	-6.66244	2.69322e-11	2.39273e-09
Pkp1	7307.71	-4.20971	0.494976	-8.50488	1.81779e-17	4.88336e-15
Tnnt2	1118.33	-2.49609	0.457081	-5.46095	4.73605e-08	2.03703e-06
Fam129a	1702.64	-2.25249	0.238508	-9.4441	3.58488e-21	1.32617e-18
Ifi202b	169.539	-3.34935	0.657656	-5.09287	3.5269e-07	1.19501e-05
Dpt	263.4	-4.43103	0.286628	-15.4592	6.54464e-54	2.46144e-50
Atf3	1396.58	-2.24688	0.638483	-3.51909	0.000433022	0.00475272
Lamb3	1336.65	-2.51406	0.502442	-5.00369	5.62435e-07	1.78759e-05
Ccdc3	1741.5	-2.91713	0.332964	-8.7611	1.93352e-18	5.523e-16
Tnfsf4	10.572	-6.82209	2.5873	-2.63676	0.00837024	0.0490605
Traf1	79.5307	-2.66782	0.465526	-5.73075	9.99868e-09	5.10476e-07
Il1f5	83.084	-9.79658	1.38827	-7.0567	1.70505e-12	1.98008e-10
Hoxd8	342.722	-2.14372	0.576888	-3.71601	0.000202393	0.00257597
Chrna1	451.336	-3.04119	0.670748	-4.53403	5.78697e-06	0.0001338
Prrg4	291.098	-2.24029	0.706881	-3.16926	0.00152825	0.0130922
Pamr1	869.51	-3.4992	0.645434	-5.42147	5.91111e-08	2.43858e-06
Duoxa1	275.457	-3.33805	0.688274	-4.84988	1.23536e-06	3.49337e-05
Creb3l1	1120.77	-2.39358	0.512133	-4.67375	2.95756e-06	7.54127e-05
Adam33	275.005	-2.15393	0.61379	-3.50923	0.000449408	0.00490595
Adra1d	22.1755	-3.93511	1.42081	-2.76963	0.00561199	0.0362846
Mal	79.2252	-3.19639	0.590265	-5.41518	6.12268e-08	2.50752e-06
Mall	529.901	-2.52602	0.483888	-5.22026	1.78677e-07	6.53488e-06
Chmp4c	325.034	-2.11432	0.447262	-4.72726	2.27568e-06	6.05578e-05
Postn	16815.9	-2.27977	0.386218	-5.90279	3.57403e-09	2.00128e-07
Dennd2d	345.258	-2.79799	0.466124	-6.00269	1.94078e-09	1.15556e-07
Lrat	19.6631	-3.96126	1.05496	-3.75491	0.000173405	0.00227239
Npy2r	27.109	-4.65559	1.51045	-3.08225	0.00205443	0.0165063
Enpep	269.242	-5.79379	0.712186	-8.13522	4.11189e-16	9.09546e-14
Ptgfr	162.367	-3.24384	0.677047	-4.79117	1.65813e-06	4.56308e-05
Myoz2	134.299	-2.68591	0.631551	-4.25288	2.11041e-05	0.000396202
Them5	147.06	-5.47332	0.787508	-6.95018	3.64828e-12	3.95803e-10
Rorc	63.884	-2.56824	0.77765	-3.30256	0.000958068	0.00904215
Uox	6.69751	-6.16321	1.907	-3.23189	0.00122974	0.0110188
Gem	428.651	-2.42712	0.887654	-2.73431	0.00625112	0.0393371
Calb1	192.841	-3.28004	0.781647	-4.19632	2.71291e-05	0.000488194
Brinp1	2342.63	-2.30776	0.334188	-6.90558	4.99991e-12	5.27233e-10
Astn2	1851.74	-2.04318	0.200695	-10.1805	2.42218e-24	1.3014e-21
Aqp3	938.4	-4.34548	0.610604	-7.11668	1.10557e-12	1.35589e-10
Slc5a9	60.4235	-3.74132	0.959611	-3.89879	9.66763e-05	0.00140657
Lrrc38	13.0813	-7.12965	1.77316	-4.02088	5.79818e-05	0.00092272
Pramef12	163.129	-2.48956	0.72987	-3.41097	0.000647332	0.00661281
Edn2	158.803	-3.74941	0.528243	-7.0979	1.26665e-12	1.52852e-10
Pla2g2f	219.712	-6.05211	0.958778	-6.31232	2.74884e-10	1.98815e-08
Extl1	383.959	-2.07906	0.27094	-7.67352	1.67345e-14	2.75642e-12
Angptl7	105.788	-2.88076	0.689544	-4.17778	2.94373e-05	0.000522235
Trp73	1882.09	-2.05963	0.507082	-4.06174	4.87084e-05	0.000800636
Plb1	68.3422	-4.00295	0.984501	-4.06597	4.78339e-05	0.000790784
Fosl2	3374.59	-2.41715	0.159758	-15.1301	1.02493e-51	2.89107e-48
Stap1	73.1051	-2.82113	0.761292	-3.70571	0.000210801	0.00266325
Amtn	12.6567	-7.08178	2.51296	-2.81811	0.00483078	0.0321283
Ambn	23.9661	-8.0029	2.42587	-3.29899	0.000970344	0.00913508
Ibsp	396.233	-5.39173	1.32634	-4.0651	4.80109e-05	0.000793128
Slc10a6	39.446	-3.13251	1.03741	-3.01954	0.00253161	0.019405
Cds1	902.457	-2.37417	0.377637	-6.28692	3.23825e-10	2.31248e-08
Areg	21.7604	-7.8636	1.43121	-5.49438	3.92091e-08	1.71471e-06
Cxcl1	47.2223	-4.02563	1.41105	-2.85293	0.00433178	0.0295231
Cdkl2	173.122	-2.31368	0.593234	-3.90011	9.61478e-05	0.00139979
Cxcl9	5.47447	-5.87317	2.13081	-2.75631	0.00584571	0.0374331
Cyp2w1	968.356	-5.51496	0.593761	-9.28819	1.56936e-20	5.44834e-18
Wnt16	137.636	-3.18743	0.524791	-6.07372	1.24983e-09	7.79105e-08
Eln	6834.29	-2.52985	0.451368	-5.60485	2.08431e-08	9.88119e-07
Nobox	8.57902	-6.52004	1.95029	-3.34312	0.000828435	0.00806839
Gpnmb	181.79	-2.51683	0.614049	-4.09874	4.15414e-05	0.00070589
Cntn6	105.668	-2.37054	0.708796	-3.34446	0.000824433	0.00804331
Bhlhe40	873.935	-3.31351	0.333005	-9.95033	2.51346e-23	1.23302e-20
Clec2d	151.494	-2.09301	0.585151	-3.57688	0.000347717	0.00399474
Emp1	22591.7	-2.20771	0.225734	-9.78017	1.36979e-22	6.06091e-20
Grin2b	74.8362	-3.61402	0.98823	-3.65706	0.000255121	0.00311669
Il17rc	375.348	-2.7499	0.45506	-6.04294	1.5133e-09	9.27962e-08
Cd9	4245.55	-2.05688	0.343434	-5.98917	2.10914e-09	1.23302e-07
Csrp3	87.0288	-3.76167	0.654394	-5.74832	9.01341e-09	4.66506e-07
Dbx1	112.857	-2.35129	0.390001	-6.02893	1.6505e-09	1.00391e-07
Cers3	1182.28	-2.20009	0.477146	-4.61094	4.00854e-06	9.81093e-05
Pcsk6	2128.38	-2.24026	0.204419	-10.9591	6.00674e-28	5.0203e-25
Rab38	2019.32	-2.4405	0.461749	-5.28532	1.25482e-07	4.72727e-06
Acan	925.007	-3.61648	0.707116	-5.11441	3.14724e-07	1.08263e-05
Me3	78.8179	-2.55454	0.544964	-4.68753	2.76516e-06	7.12313e-05
Gm45837	388.267	-6.28752	0.572774	-10.9773	4.91338e-28	4.43502e-25
Mylpf	2058.48	-2.15088	0.380798	-5.64835	1.61992e-08	7.84446e-07
Klk10	68.1172	-3.42388	0.899921	-3.80465	0.000142007	0.00193008
Sult1a1	59.1283	-2.80372	0.639624	-4.3834	1.16844e-05	0.000240515
Lyve1	155.845	-3.65583	0.565501	-6.46476	1.0146e-10	8.0618e-09
Pycard	629.19	-2.16851	0.453767	-4.77891	1.76245e-06	4.82663e-05
Fgf21	7.90596	-6.40222	1.97475	-3.24203	0.0011868	0.0107108
Cpxm2	441.856	-2.36642	0.226679	-10.4395	1.63636e-25	9.98002e-23
Mrgprf	40.007	-3.88696	0.959464	-4.05118	5.09608e-05	0.000832717
Slc6a14	81.4816	-2.86753	0.520072	-5.51372	3.51335e-08	1.56684e-06
Fgf16	37.1119	-2.61064	0.711419	-3.66962	0.000242908	0.00298717
Tnmd	131.618	-4.11655	0.736011	-5.59305	2.23118e-08	1.04675e-06
Adprhl1	7.59057	-6.34337	1.98053	-3.20287	0.00136065	0.0119736
Myom2	134.342	-3.77541	0.608577	-6.20366	5.51656e-10	3.76093e-08
Dkk4	416.756	-2.71929	0.691578	-3.93201	8.42397e-05	0.00125063
Fgf20	60.4737	-3.08911	1.07853	-2.8642	0.00418067	0.0288064
Nr3c2	226.62	-3.11118	0.397758	-7.82179	5.20772e-15	9.71219e-13
Irx6	619.825	-4.14876	0.603466	-6.87488	6.20408e-12	6.39275e-10
Cntnap4	142.474	-2.13829	0.539381	-3.96434	7.36e-05	0.00111918
Cx3cl1	685.99	-2.00562	0.302929	-6.62076	3.57352e-11	3.08966e-09
Cdh13	770.427	-2.14588	0.226378	-9.47917	2.56317e-21	1.01475e-18
Hsd17b2	29.1448	-2.82929	0.973212	-2.90717	0.00364714	0.0258241
Pgr	228.112	-2.01773	0.634406	-3.1805	0.00147019	0.0127552
Ces2g	20.5177	-3.04986	1.03365	-2.95058	0.0031718	0.0231409
Has3	1494.19	-2.89846	0.530296	-5.46575	4.60964e-08	1.98893e-06
Gpr83	85.294	-3.42858	0.988432	-3.4687	0.000522979	0.00553543
Vstm5	291.73	-2.13791	0.472612	-4.52361	6.07939e-06	0.000139418
Acta1	1340.28	-2.92073	0.596394	-4.89732	9.71528e-07	2.85834e-05
Trim29	8683.85	-2.57847	0.46134	-5.58909	2.28265e-08	1.06812e-06
Pou2f3	170.131	-6.95366	1.84493	-3.76906	0.000163866	0.00217007
Fam81a	340.085	-2.01859	0.345763	-5.83808	5.28056e-09	2.87135e-07
Tent5a	466.414	-2.56431	0.425681	-6.02402	1.7014e-09	1.02657e-07
Htr3a	156.534	-2.099	0.627108	-3.34712	0.000816557	0.00798027
Paqr5	245.413	-2.86431	0.512964	-5.58385	2.35246e-08	1.09681e-06
Thsd4	2002.75	-2.0263	0.494207	-4.10011	4.12957e-05	0.000702774
Col12a1	13915.1	-2.11079	0.259592	-8.13119	4.25106e-16	9.22398e-14
Fam83b	984.511	-3.07173	0.60069	-5.11367	3.15958e-07	1.08522e-05
Car12	2345.18	-3.81787	0.417644	-9.14145	6.16189e-20	1.98642e-17
Cspg5	385.438	-2.17011	0.292159	-7.42784	1.10383e-13	1.59673e-11
Tdgf1	114.932	-5.95605	1.08652	-5.48176	4.21109e-08	1.83805e-06
Stac	183.203	-2.01383	0.475888	-4.23173	2.31902e-05	0.000425802
Bfsp2	110.791	-2.03997	0.670694	-3.04158	0.00235339	0.0183379
Acpp	1030.78	-2.24606	0.519651	-4.32225	1.54445e-05	0.000304119
Mansc1	124.258	-2.53339	0.514684	-4.92222	8.55663e-07	2.56426e-05
Folr2	21.4117	-3.88372	1.21692	-3.19143	0.00141571	0.0123873
Pram1	32.9132	-4.76727	1.20417	-3.95897	7.52741e-05	0.00114232
Itgbl1	44.9134	-2.65851	0.699359	-3.80135	0.000143909	0.00195042
Cntnap3	32.7958	-5.56179	1.44911	-3.83808	0.000123999	0.0017262
Kbtbd12	18.8243	-3.35607	1.25834	-2.66706	0.00765184	0.0458867
S100b	54.6037	-3.11436	1.10137	-2.82772	0.00468806	0.0314199
Duox1	270.186	-3.9983	0.646314	-6.18631	6.1588e-10	4.14864e-08
Tnxb	40.543	-2.69925	0.573866	-4.70362	2.5559e-06	6.69878e-05
Prss35	1160.93	-2.49782	0.3097	-8.0653	7.30538e-16	1.54068e-13
Idi2	65.8487	-7.58354	1.4683	-5.16483	2.40656e-07	8.55219e-06
Vav3	1470.91	-2.12691	0.317974	-6.68895	2.24782e-11	2.04022e-09
Calm4	41.5822	-3.20593	0.768431	-4.17204	3.01881e-05	0.000534713
Tpsb2	18.5878	-4.74972	1.29958	-3.65483	0.000257355	0.00313241
Klf9	452.27	-2.11597	0.321909	-6.57319	4.9248e-11	4.13134e-09
Rhov	850.641	-2.46425	0.392386	-6.28016	3.3823e-10	2.40773e-08
Sdr42e1	294.531	-2.42354	0.471433	-5.1408	2.73568e-07	9.57105e-06
Pof1b	311.261	-3.79325	0.655457	-5.78718	7.15794e-09	3.80751e-07
Dsg1c	16.2326	-7.4408	1.7845	-4.16969	3.05021e-05	0.000539428
Gna15	113.906	-2.23456	0.781948	-2.85768	0.00426744	0.0291815
Cpne7	288.375	-2.13669	0.393812	-5.42567	5.77387e-08	2.40281e-06
Ttc22	119.306	-3.62975	0.769975	-4.71412	2.4276e-06	6.39967e-05
Cebpa	2027.88	-2.44301	0.39046	-6.25674	3.93096e-10	2.72104e-08
Otoa	28.8136	-3.47963	0.822718	-4.22944	2.34276e-05	0.000429113
Htr2a	79.6093	-2.08999	0.637981	-3.27595	0.00105309	0.0097194
Dpp4	284.238	-2.66754	0.408362	-6.53229	6.47731e-11	5.33456e-09
Fam167a	658.95	-2.79346	0.39791	-7.02031	2.21369e-12	2.53575e-10
Abi3bp	475.595	-3.54269	0.460237	-7.69754	1.38711e-14	2.33593e-12
Adrb1	144.56	-2.54555	0.75726	-3.36153	0.000775116	0.00765302
Ccl2	63.4342	-2.67414	0.788127	-3.39303	0.000691235	0.00698853
Krt17	6926.12	-5.64459	0.48377	-11.6679	1.85898e-31	1.9976e-28
Ggta1	2682.35	-2.14585	0.26625	-8.05953	7.65858e-16	1.60022e-13
Tmprss11b	682.288	-6.63927	0.640835	-10.3603	3.75603e-25	2.11897e-22
Lmo1	1862.59	-2.67728	0.528014	-5.07048	3.96819e-07	1.33253e-05
Csgalnact1	299.38	-2.16048	0.484115	-4.46274	8.09166e-06	0.000175573
Arsi	454.226	-2.94138	0.516856	-5.69091	1.26368e-08	6.32286e-07
Noxa1	14.2174	-7.24931	1.80366	-4.01924	5.83872e-05	0.000924608
Dpp10	115.032	-2.26784	0.563941	-4.02142	5.78487e-05	0.000921252
Prr32	111.785	-2.673	0.620536	-4.30757	1.65059e-05	0.000322208
Tmprss13	582.408	-2.14657	0.503712	-4.26151	2.03048e-05	0.000385364
Myom3	196.712	-3.01451	0.547712	-5.50383	3.71619e-08	1.63788e-06
Il22ra1	39.6363	-3.60325	1.19521	-3.01476	0.00257187	0.0196402
Krt80	308.599	-3.10785	0.484156	-6.41911	1.37072e-10	1.06661e-08
Ccn3	229.058	-2.56463	0.313766	-8.17369	2.99107e-16	6.81783e-14
Nmur2	12.4099	-7.05329	2.54314	-2.77346	0.00554634	0.0359342
Icam1	1457.21	-2.00432	0.189039	-10.6027	2.8953e-26	1.92163e-23
Kcnh3	131.297	-2.20674	0.587609	-3.75547	0.000173018	0.00227017
Slc25a43	48.9416	-2.19609	0.831757	-2.6403	0.00828326	0.0487024
Tecta	217.391	-3.98197	0.985939	-4.03876	5.37349e-05	0.00086799
Slc16a9	148.298	-2.17671	0.509645	-4.27104	1.94566e-05	0.000371454
Sh3rf3	552.626	-2.165	0.25887	-8.3633	6.09894e-17	1.54639e-14
Slc24a2	48.3035	-2.65745	0.77984	-3.40769	0.000655162	0.00668674
Arap2	680.445	-2.64825	0.526301	-5.03181	4.8587e-07	1.57985e-05
Rnf144b	1306.57	-2.22825	0.397306	-5.60839	2.04221e-08	9.72249e-07
Plekhg6	191.678	-2.58267	0.607152	-4.25375	2.10225e-05	0.000395657
Cer1	9.40753	-6.65384	1.96353	-3.38872	0.000702195	0.00707398
Aox4	47.9137	-2.28457	0.642647	-3.55493	0.000378076	0.00426796
Hoxa5	251.376	-5.29251	0.678518	-7.8001	6.18603e-15	1.10789e-12
Ankrd35	197.946	-2.21652	0.390051	-5.68263	1.32635e-08	6.59262e-07
Srd5a2	44.59	-2.18267	0.773377	-2.82226	0.00476866	0.0318183
Capn8	10.1565	-6.76391	1.8719	-3.61339	0.00030222	0.00357812
Atp6v0a4	59.8828	-3.96683	1.02512	-3.86962	0.000109004	0.00155093
Shfl	127.793	-2.27898	0.493414	-4.61881	3.85953e-06	9.49772e-05
Sptlc3	283.048	-2.02402	0.56427	-3.58698	0.000334533	0.00388327
Adgrg6	808.729	-2.14607	0.28301	-7.58302	3.37614e-14	5.2907e-12
Tekt5	16.4801	-7.46267	2.42416	-3.07845	0.00208077	0.0166466
Rpl39l	67.8796	-3.27996	1.02401	-3.20305	0.00135982	0.0119726
Zfp750	1746.23	-2.97094	0.391716	-7.58442	3.33989e-14	5.27049e-12
2300002M23Rik	33.3068	-8.47763	1.82389	-4.64811	3.34997e-06	8.39017e-05
Sectm1b	65.5085	-9.45368	1.27022	-7.44258	9.87411e-14	1.44688e-11
Ppl	4602.49	-2.14441	0.473234	-4.5314	5.85948e-06	0.000135199
Cdsn	11.446	-6.93712	1.71855	-4.03661	5.42284e-05	0.00087171
Mocos	112.523	-2.84229	0.723664	-3.92765	8.57815e-05	0.00127129
Tspan10	12.1016	-7.01741	1.72411	-4.07016	4.69806e-05	0.000780681
Gjb6	3585.6	-2.4725	0.483429	-5.11451	3.14563e-07	1.08263e-05
Hmx3	9.96648	-6.7367	1.74172	-3.86784	0.000109802	0.00155935
Fmo1	341.555	-2.07132	0.358672	-5.77497	7.69676e-09	4.03919e-07
Ndufa4l2	225.178	-2.13024	0.467864	-4.55313	5.28543e-06	0.000123982
Ggt6	80.4128	-3.60938	1.28017	-2.81946	0.00481047	0.032031
Matn1	330.463	-8.91816	0.954376	-9.34449	9.23298e-21	3.25549e-18
Pitpnm3	176.748	-3.07204	0.521548	-5.89023	3.85657e-09	2.14883e-07
Aipl1	92.337	-2.25094	0.695908	-3.23453	0.00121842	0.0109323
Slc26a7	386.226	-2.33363	0.359873	-6.48458	8.89798e-11	7.09511e-09
Ppp1r14c	884.129	-2.83723	0.419728	-6.75969	1.3829e-11	1.32794e-09
Col16a1	3283.03	-2.39539	0.492795	-4.86082	1.16898e-06	3.33071e-05
Reps2	481.913	-2.55988	0.236252	-10.8354	2.33946e-27	1.82042e-24
Sox15	28.6096	-2.45741	0.846462	-2.90315	0.00369429	0.0260843
Cftr	321.397	-2.62262	0.560302	-4.68073	2.85858e-06	7.33032e-05
Shtn1	930.567	-2.15049	0.345562	-6.22317	4.87209e-10	3.33163e-08
Paqr6	211.576	-2.66389	0.583194	-4.56777	4.92952e-06	0.000117094
Smpx	81.0745	-2.47226	0.520559	-4.74924	2.04182e-06	5.4983e-05
BC006965	181.31	-2.6925	0.607475	-4.43228	9.32409e-06	0.000198124
Lhfpl1	285.503	-2.30024	0.348362	-6.60301	4.02889e-11	3.43079e-09
Mpped1	2129.74	-2.08568	0.378484	-5.51063	3.57549e-08	1.58516e-06
Tmem45b	30.657	-5.13932	1.14768	-4.47799	7.53485e-06	0.000164919
Abca9	567.417	-2.53431	0.359613	-7.04733	1.82381e-12	2.0998e-10
Abca8a	335.275	-6.41128	0.814989	-7.86671	3.64089e-15	7.02225e-13
Ptpre	583.809	-2.1281	0.438591	-4.85213	1.22143e-06	3.46267e-05
Sln	192.522	-2.3629	0.699751	-3.37678	0.000733404	0.00732949
Pglyrp3	18.292	-7.61328	1.53505	-4.95963	7.0629e-07	2.18032e-05
Cilp	67.8649	-2.73651	0.692428	-3.95205	7.74836e-05	0.00116722
S100a14	2263.58	-7.2799	0.610457	-11.9253	8.7336e-33	1.15931e-29
Frem3	7.31165	-6.29014	1.9311	-3.25728	0.00112486	0.0102188
Crtac1	576.615	-3.24027	0.47128	-6.87547	6.17843e-12	6.39275e-10
Hoxd1	158.985	-2.66755	0.737144	-3.61877	0.000296005	0.00351746
Mybph	716.403	-2.12973	0.484774	-4.39324	1.11675e-05	0.000230986
Cpa6	46.2422	-3.44954	1.02358	-3.37006	0.000751513	0.00747076
Kcna4	67.8359	-2.56223	0.9355	-2.73889	0.00616473	0.0389237
Lgr6	1814.32	-2.75796	0.452594	-6.09367	1.10352e-09	6.95588e-08
Lrrtm3	99.6604	-2.47279	0.79975	-3.09196	0.00198843	0.0160651
9930038B18Rik	61.0727	-2.25486	0.673341	-3.34876	0.000811736	0.00794624
Trpv3	68.0571	-2.63242	0.733274	-3.58995	0.000330744	0.0038472
Lor	115.503	-2.71018	0.63063	-4.29757	1.7268e-05	0.000334481
Pnpla1	37.6458	-8.65447	1.71201	-5.05515	4.30054e-07	1.42088e-05
Hoxd9	82.7397	-2.82508	0.676163	-4.17811	2.93946e-05	0.000521888
Psapl1	44.199	-6.40809	1.47783	-4.33616	1.44995e-05	0.000288787
Pcdhb12	55.9926	-3.41271	1.01015	-3.37843	0.000729009	0.00729526
4933412A08Rik	7.08286	-6.24479	1.93935	-3.22004	0.00128174	0.0114008
Tmem221	41.3481	-2.47794	0.638564	-3.88049	0.000104247	0.00149932
Fam25c	24.1569	-3.70611	1.29788	-2.85551	0.00429684	0.0293559
Col6a6	642.095	-3.28808	0.447443	-7.34861	2.00283e-13	2.80719e-11
Bicdl2	232.613	-2.27647	0.580754	-3.91986	8.85998e-05	0.00130505
Zfp469	764.784	-2.69878	0.496898	-5.43127	5.59552e-08	2.36016e-06
Adgrd1	50.1806	-5.3432	1.36163	-3.92411	8.70498e-05	0.00128652
Ccr10	19.6945	-3.93633	1.46137	-2.69358	0.00706898	0.0431248
Eml6	181.467	-2.02582	0.479106	-4.22833	2.35436e-05	0.000430888
Lmod3	184.332	-2.16015	0.652836	-3.30886	0.000936754	0.00888582
Olfm5	22.4842	-7.91062	1.46864	-5.38635	7.1904e-08	2.88204e-06
Dsg2	5391.26	-2.28052	0.508301	-4.48656	7.23831e-06	0.000160137
Adig	10.6897	-6.83822	1.8541	-3.68817	0.000225873	0.00281605
Lingo4	6.00144	-6.00535	2.01415	-2.98159	0.00286759	0.0213565
Serpinb3a	251.335	-6.62269	0.871029	-7.60329	2.8869e-14	4.58773e-12
Liph	95.0404	-3.21187	0.766012	-4.19297	2.75322e-05	0.000493873
Zbtb7c	199.887	-3.01459	0.535382	-5.63073	1.79449e-08	8.61584e-07
Dok7	194.168	-2.124	0.339096	-6.2637	3.75957e-10	2.63939e-08
Abca6	126.57	-4.85523	0.596017	-8.14612	3.75783e-16	8.4246e-14
Mylk4	269.417	-2.35725	0.387655	-6.08081	1.19578e-09	7.49558e-08
Prrt2	205.857	-2.08688	0.585099	-3.5667	0.000361501	0.00412002
Proser2	554.402	-2.21689	0.385362	-5.75275	8.78018e-09	4.56529e-07
Fndc7	11.7157	-4.02079	1.50323	-2.67477	0.00747812	0.0450123
Olfr1033	23.0534	-7.94636	1.58214	-5.02254	5.09918e-07	1.64935e-05
Hcar2	48.1035	-2.50073	0.835221	-2.9941	0.00275258	0.0207093
Krt14	45470.6	-3.77123	0.538151	-7.00775	2.42184e-12	2.73256e-10
Chrm2	88.0177	-2.347	0.82827	-2.83361	0.00460252	0.0309661
Rnf222	56.0354	-2.81514	0.810824	-3.47194	0.000516704	0.00548199
Arsj	124.698	-3.73604	0.692381	-5.39593	6.81694e-08	2.75683e-06
Tmem215	25.6343	-4.16728	1.38874	-3.00077	0.00269299	0.0203653
Ppp1r3b	3233.28	-2.74142	0.34028	-8.05639	7.85815e-16	1.62685e-13
Krt1	1645.79	-4.45799	0.564755	-7.89368	2.93399e-15	5.80775e-13
Olfr374	5.50571	-5.88106	2.03732	-2.88667	0.00389344	0.0271082
Kcne4	469.204	-3.78707	0.831143	-4.55647	5.20216e-06	0.000122411
Flrt1	406.293	-2.52873	0.310882	-8.13406	4.15152e-16	9.09546e-14
Stx19	96.8269	-2.66045	0.866872	-3.06903	0.00214755	0.017058
Pcdhb16	207.362	-2.27597	0.284148	-8.00981	1.14886e-15	2.31475e-13
Kcna1	55.3787	-2.40313	0.514366	-4.67202	2.98246e-06	7.58761e-05
Dipk1c	519.922	-3.02744	0.39182	-7.7266	1.10453e-14	1.90266e-12
Fgfbp1	756.635	-3.25158	0.614513	-5.29131	1.21446e-07	4.59055e-06
Cd300e	89.8838	-6.06327	1.32717	-4.56858	4.91032e-06	0.000116805
Vstm2a	192.845	-2.14732	0.553138	-3.88207	0.000103571	0.00149151
Fkrp	1450.02	-3.07688	0.180534	-17.0432	3.92667e-65	2.21523e-61
Elfn1	200.178	-2.25348	0.394914	-5.70624	1.15498e-08	5.83069e-07
Oxtr	170.256	-3.31396	0.535756	-6.18557	6.18782e-10	4.15578e-08
Ivl	5.00213	-5.74286	2.18026	-2.63403	0.00843782	0.0492967
Nrap	70.0097	-2.17763	0.70697	-3.08023	0.00206839	0.0165919
Prokr1	356.901	-2.40432	0.388104	-6.19505	5.82658e-10	3.94843e-08
Upk1b	737.719	-2.00834	0.412875	-4.86429	1.1487e-06	3.28537e-05
Adamts16	185.552	-2.28678	0.403545	-5.66673	1.45549e-08	7.12462e-07
Gpr55	56.2762	-3.30805	1.1159	-2.96446	0.0030321	0.0223349
Crh	65.8669	-5.39337	1.24844	-4.3201	1.55959e-05	0.000306565
Ceacam19	54.6424	-9.19195	1.57012	-5.85431	4.78994e-09	2.62354e-07
Abca12	116.228	-3.26314	0.827759	-3.94214	8.07586e-05	0.00120666
Lgals3	289.494	-3.35266	0.630596	-5.31665	1.05696e-07	4.05634e-06
Sprr1a	26.4656	-4.20059	1.04023	-4.03814	5.38756e-05	0.000869641
Ch25h	124.541	-3.64531	0.514167	-7.08974	1.34359e-12	1.61274e-10
Pcdh20	284.686	-2.82711	0.437667	-6.4595	1.05048e-10	8.25959e-09
Fam241a	868.976	-2.61478	0.361576	-7.23162	4.77264e-13	6.22539e-11
Zfp831	21.8118	-5.38542	1.52434	-3.53294	0.00041096	0.00456609
Scg2	98.8718	-3.34951	0.743552	-4.50474	6.64555e-06	0.000150264
Muc15	90.8162	-7.05279	1.10768	-6.36718	1.92533e-10	1.45308e-08
Tmem125	176.494	-2.17112	0.62482	-3.4748	0.000511235	0.00544175
Fgf4	41.4741	-8.79407	1.46556	-6.00047	1.96746e-09	1.1653e-07
Serpinb1b	81.6699	-3.05822	0.786593	-3.88793	0.000101105	0.00145878
Vtcn1	71.6637	-3.98762	0.687341	-5.80152	6.57176e-09	3.53091e-07
Fam83a	52.1568	-4.171	1.1174	-3.73278	0.000189378	0.00243504
Tacstd2	4071.13	-2.07512	0.454015	-4.57058	4.86365e-06	0.000116018
Gpr87	116.102	-3.88203	0.83429	-4.65309	3.26995e-06	8.19885e-05
Hspb3	28.3994	-2.88292	0.840082	-3.43172	0.000599772	0.00621702
Pcdhb11	97.3895	-2.07347	0.537071	-3.86071	0.000113058	0.00159995
B3gnt2	1116.1	-2.50799	0.706298	-3.5509	0.00038392	0.00431696
Xkr4	59.7214	-2.61042	0.703421	-3.71103	0.000206417	0.00261539
Hbb-bs	15952.1	-2.25357	0.453039	-4.97434	6.54694e-07	2.03777e-05
Cemip	259.929	-2.48148	0.816247	-3.04011	0.00236491	0.0183769
Hoxd3os1	19.4067	-7.69867	1.54169	-4.99367	5.92417e-07	1.87496e-05
Tchh	286.769	-2.44873	0.231789	-10.5644	4.35548e-26	2.80817e-23
Pcdh15	179.257	-2.40269	0.368799	-6.5149	7.27402e-11	5.90451e-09
Rab7b	245.383	-3.07417	0.527021	-5.8331	5.44076e-09	2.95135e-07
Sv2b	425.482	-3.58608	0.438431	-8.17936	2.8535e-16	6.57062e-14
Myh7	424.14	-2.16046	0.642572	-3.36221	0.000773223	0.00763947
Arhgap20	446.227	-2.42139	0.444306	-5.44983	5.04186e-08	2.15891e-06
Kcnip1	904.344	-3.97496	0.541236	-7.34423	2.06947e-13	2.8827e-11
Lgals7	1138.09	-2.75693	0.481668	-5.72371	1.04222e-08	5.297e-07
Nebl	3159.42	-2.24045	0.447441	-5.00726	5.5211e-07	1.76446e-05
Krt16	162.652	-4.79349	0.970654	-4.93841	7.87615e-07	2.3921e-05
Sh2d4a	320.501	-2.06212	0.525976	-3.92057	8.83404e-05	0.00130208
Mill1	45.0725	-8.91411	1.58344	-5.62957	1.8066e-08	8.65555e-07
Pkp3	4868.66	-2.13661	0.451557	-4.73165	2.22698e-06	5.94721e-05
Krt15	32000.6	-2.91657	0.48409	-6.02486	1.69259e-09	1.02399e-07
Vsnl1	275.118	-3.2765	0.306628	-10.6856	1.18878e-26	8.65353e-24
Ugt1a6a	220.06	-2.01749	0.62507	-3.22763	0.00124822	0.0111466
Pm20d2	125.325	-2.15932	0.61179	-3.52952	0.000416313	0.00460741
Dsp	33923.1	-2.45877	0.478466	-5.13886	2.76405e-07	9.65535e-06
Stfa3	68.1525	-2.55591	0.723189	-3.53423	0.000408972	0.00454624
9130008F23Rik	110.311	-2.00335	0.589688	-3.39731	0.00068051	0.00689803
Lmntd1	14.4064	-4.31777	1.48718	-2.90333	0.00369221	0.026082
Gabra5	58.1247	-2.91674	0.529743	-5.50596	3.67158e-08	1.62138e-06
Pld5	37.7804	-2.28379	0.716528	-3.1873	0.00143607	0.012517
Adh7	49.8913	-2.69768	0.677931	-3.97928	6.91239e-05	0.00106124
Fat2	1766.52	-2.65455	0.546429	-4.858	1.1858e-06	3.37438e-05
Nell1	235.469	-3.52208	0.608466	-5.78846	7.10355e-09	3.78957e-07
Spink5	34.6172	-8.53351	1.51149	-5.64578	1.64435e-08	7.94568e-07
Foxi3	256.561	-2.55225	0.645874	-3.95163	7.76209e-05	0.00116773
Gm9987	40.1372	-2.15448	0.780397	-2.76075	0.00576687	0.0370576
Fut2	63.0604	-2.31949	0.700163	-3.31278	0.000923725	0.00879913
Clca3a1	45.6617	-3.36286	1.20825	-2.78323	0.00538199	0.0350404
Lipm	77.1001	-3.66583	1.23081	-2.97839	0.00289763	0.0215234
Prss34	6.34208	-6.08482	1.93591	-3.14314	0.00167146	0.014095
Tmem154	175.197	-2.09465	0.474955	-4.41021	1.03271e-05	0.000215978
Krt72	17.3458	-5.04613	1.51497	-3.33085	0.000865817	0.00835471
Dsg3	1503.4	-6.89491	1.0289	-6.70128	2.06606e-11	1.89523e-09
Grm7	64.8027	-2.86308	0.686943	-4.16785	3.07488e-05	0.000542516
Foxb2	66.2222	-3.91965	1.12352	-3.48871	0.00048535	0.00522788
Lypd3	920.974	-2.37767	0.47452	-5.01067	5.42402e-07	1.74109e-05
Phex	233.192	-4.23727	0.64105	-6.60989	3.8461e-11	3.30004e-09
Lmcd1	503.177	-2.20792	0.495894	-4.45241	8.49101e-06	0.000182658
Sh3rf2	989.719	-3.2186	0.503861	-6.38787	1.68209e-10	1.28671e-08
Adgrf2	20.0709	-3.30748	1.11069	-2.97785	0.00290274	0.0215401
Adtrp	104.563	-6.24647	0.997293	-6.26342	3.76621e-10	2.63939e-08
Kcnh1	754.663	-3.97385	0.511317	-7.7718	7.73803e-15	1.36419e-12
Serpina9	10.2083	-6.77176	1.76893	-3.82816	0.000129105	0.00178735
Krt6a	2975.98	-5.06032	0.535594	-9.44806	3.45171e-21	1.29819e-18
Qrfpr	55.619	-5.99212	1.41535	-4.23367	2.29908e-05	0.000424458
En1	78.2106	-3.53724	1.03381	-3.42157	0.000622618	0.00641055
C1qtnf3	371.109	-5.9977	0.919379	-6.52364	6.86196e-11	5.59014e-09
Slc10a5	19.5136	-4.1603	1.38814	-2.99704	0.00272617	0.0205542
Olfr539	54.168	-3.22675	1.10512	-2.91982	0.00350237	0.0250347
Tafa1	52.0656	-9.12229	1.3524	-6.74524	1.52772e-11	1.45462e-09
Il1rapl2	51.3523	-2.28974	0.700012	-3.271	0.00107167	0.00982885
Krt4	447.753	-6.21419	1.53809	-4.04021	5.34041e-05	0.000864503
Kcnh7	210.318	-2.60316	0.59008	-4.41153	1.0264e-05	0.000214859
Dsc3	5801.24	-4.33118	0.501606	-8.63462	5.89221e-18	1.64153e-15
Serpinb12	88.7321	-5.43488	1.0495	-5.17856	2.23603e-07	8.02198e-06
Armh1	29.3237	-3.20573	1.09394	-2.93043	0.0033849	0.0243726
Trim55	285.265	-2.00041	0.361986	-5.52622	3.27201e-08	1.47673e-06
Csmd1	70.3058	-2.3102	0.572671	-4.03409	5.48148e-05	0.000879766
Dmkn	152.001	-10.668	1.49335	-7.14362	9.09054e-13	1.13965e-10
Mcpt4	8.46285	-6.50097	1.80004	-3.61157	0.000304349	0.00359955
Myl4	910.788	-2.68644	0.395422	-6.79386	1.09171e-11	1.06647e-09
Cyp4f39	59.1254	-3.88296	1.25736	-3.08819	0.00201382	0.0162415
Blnk	49.0259	-2.0924	0.581965	-3.59541	0.00032388	0.00378491
Krt79	76.2318	-4.20144	0.843311	-4.98208	6.2905e-07	1.97704e-05
Krt5	86794.3	-3.88771	0.49806	-7.80571	5.91675e-15	1.07675e-12
Myl1	1071.88	-2.43787	0.429941	-5.67025	1.4259e-08	7.01022e-07
Dsg1b	498.35	-5.59102	0.72776	-7.6825	1.56009e-14	2.60779e-12
Unc13c	106.504	-3.05547	0.605127	-5.0493	4.43427e-07	1.45865e-05
Trank1	81.4527	-4.60388	0.560974	-8.20695	2.26872e-16	5.33291e-14
Cytl1	229.623	-2.96234	0.669967	-4.42162	9.79651e-06	0.000206799
Otof	106.63	-3.15374	0.875191	-3.60348	0.000313981	0.00368833
Cys1	157.52	-2.47736	0.608628	-4.07039	4.69335e-05	0.000780473
Kcnj15	415.626	-2.68733	0.388542	-6.91644	4.63141e-12	4.95319e-10
Cav3	69.6991	-4.60605	0.925546	-4.97658	6.47192e-07	2.01999e-05
Calml3	558.257	-3.13832	0.591479	-5.30588	1.12132e-07	4.27427e-06
Plppr1	773.334	-2.21106	0.484868	-4.56012	5.11253e-06	0.000120806
Ifi27	328.166	-2.41061	0.417329	-5.77629	7.63654e-09	4.01693e-07
Cntn4	244.728	-2.22349	0.612406	-3.63075	0.000282601	0.00338132
Adamtsl1	1863.16	-2.57066	0.26424	-9.72848	2.27973e-22	9.52674e-20
Tnfsf18	19.3246	-7.69199	1.61635	-4.75887	1.94678e-06	5.27178e-05
Serpinb7	73.7072	-6.73539	1.22548	-5.49611	3.88257e-08	1.70124e-06
Serpinb5	620.007	-3.01853	0.520702	-5.79705	6.74904e-09	3.61755e-07
Nipal1	316.18	-4.36074	0.690629	-6.31416	2.71639e-10	1.971e-08
Krt77	63.1699	-6.18027	1.30204	-4.7466	2.06869e-06	5.56401e-05
Klk11	56.6661	-4.05795	0.714376	-5.68041	1.34372e-08	6.64963e-07
Lpar5	31.0538	-3.48429	0.676387	-5.15132	2.58654e-07	9.09158e-06
Pi15	39.199	-3.5805	0.970914	-3.68776	0.000226239	0.0028175
Agtr2	3769.01	-3.52428	0.298948	-11.789	4.44968e-32	5.02058e-29
Col8a1	1411.65	-4.26354	0.182208	-23.3993	4.34174e-121	9.79757e-117
Gpr88	237.863	-4.23563	0.620733	-6.82359	8.87933e-12	8.92056e-10
Ptprz1	1455.06	-2.35678	0.251634	-9.36589	7.54112e-21	2.70116e-18
Sprr2a2	43.9359	-3.57477	0.842752	-4.24179	2.21747e-05	0.000412186
Dsg1a	1498.14	-6.66497	0.678537	-9.82256	9.00279e-23	4.23244e-20
Cd300ld3	30.8543	-3.69763	0.801117	-4.6156	3.91966e-06	9.61425e-05
Nkain2	186.848	-3.00581	0.650342	-4.62189	3.80254e-06	9.36769e-05
B3gnt9	421.105	-2.29714	0.536009	-4.28563	1.82221e-05	0.000351152
Adamtsl3	191.241	-2.43277	0.576927	-4.21678	2.47817e-05	0.000450624
Ren1	39.9964	-4.47052	1.3086	-3.41626	0.000634865	0.00651791
Albfm1	7.9688	-6.41423	1.82004	-3.52423	0.000424721	0.00468668
Acnat1	24.4448	-5.12791	1.42349	-3.60235	0.000315353	0.00370046
Sdr16c6	37.9331	-8.66526	1.43525	-6.03745	1.56565e-09	9.57468e-08
1700086L19Rik	17.0978	-3.19127	1.09852	-2.90506	0.00367178	0.0259741
Ect2l	32.9773	-2.5176	0.704406	-3.57408	0.000351466	0.00403007
Klrg2	108.325	-3.00546	0.8416	-3.57112	0.000355452	0.00406958
Rhox4b	50.0761	-2.26517	0.712198	-3.18053	0.00147004	0.0127552
Fndc1	2085.39	-2.20221	0.212338	-10.3713	3.35051e-25	1.93866e-22
Slc39a2	289.953	-2.12571	0.483254	-4.39874	1.08882e-05	0.000225881
Plac9b	183.362	-3.90883	0.586361	-6.66625	2.62425e-11	2.35357e-09
Gm10399	14.8605	-4.80243	1.43125	-3.35541	0.000792473	0.00779213
Ahnak2	200.274	-2.37365	0.560898	-4.23187	2.31754e-05	0.000425802
Tmprss11a	214.163	-4.47823	0.689277	-6.49699	8.19411e-11	6.58037e-09
Serpinb3c	31.3509	-5.52878	1.47499	-3.74835	0.000178003	0.00232321
Gm13304	115.676	-2.06141	0.778311	-2.64857	0.00808342	0.0477622
Klhl40	107.777	-2.29774	0.623976	-3.68241	0.000231042	0.00286466
Mc1r	27.2171	-3.36778	1.22099	-2.75823	0.00581158	0.0372697
Klk5	22.9952	-3.96883	1.39769	-2.83957	0.0045175	0.0305124
Krtdap	437.702	-9.77707	1.7616	-5.55009	2.85516e-08	1.31489e-06
Adh6b	178.138	-2.59091	0.645234	-4.01546	5.9331e-05	0.000933846
Adh1	136.211	-3.74281	0.528707	-7.07917	1.45024e-12	1.73154e-10
Gramd2	277.905	-2.73975	0.51478	-5.32217	1.02538e-07	3.9486e-06
Arhgap40	60.1028	-5.62926	1.27714	-4.40769	1.04477e-05	0.000218106
Fam83c	226.936	-2.09928	0.651859	-3.22044	0.00127992	0.0113891
Macrod2os2	32.61	-4.34324	1.23119	-3.52768	0.000419216	0.00463727
Pak6	1047.41	-2.3112	0.4527	-5.10538	3.30138e-07	1.12367e-05
Fibin	2693.15	-2.15916	0.583976	-3.69734	0.000217869	0.0027379
Wt1os	6.16269	-6.04361	2.00727	-3.01086	0.00260507	0.0198534
Fads2b	129.621	-4.46519	0.823055	-5.42514	5.79081e-08	2.40281e-06
Ccdc162	246.01	-2.14297	0.435312	-4.92284	8.52964e-07	2.56244e-05
Aldh3b2	1078.11	-2.39334	0.501373	-4.77357	1.80987e-06	4.9445e-05
Hoxc4	231.666	-3.71014	0.707027	-5.24752	1.54158e-07	5.74047e-06
Krt76	28.6831	-5.36444	1.55648	-3.44651	0.000567868	0.00592442
Trbc2	34.6231	-2.78556	0.657287	-4.23797	2.25553e-05	0.000418572
Ankrd63	39.0138	-4.97765	1.43755	-3.46259	0.000534995	0.00563618
Capns2	249.971	-5.13542	0.856603	-5.99511	2.03353e-09	1.19814e-07
AI593442	93.065	-2.36158	0.624168	-3.78356	0.000154602	0.00206815
Sprr2a1	42.8277	-3.3845	0.857898	-3.9451	7.97652e-05	0.00119441
Hsp25-ps1	335.286	-2.01433	0.494298	-4.07513	4.59895e-05	0.00076544
Gm14221	21.8598	-3.56002	0.997739	-3.56809	0.000359589	0.00410652
Gsdmc	240.984	-3.83817	0.63413	-6.05266	1.42471e-09	8.76022e-08
Tlr5	142.874	-2.03883	0.353967	-5.75994	8.41448e-09	4.3954e-07
Ackr4	31.4098	-3.40848	0.973075	-3.5028	0.000460403	0.00499973
Tceal7	238.108	-2.51445	0.455177	-5.52412	3.31142e-08	1.48856e-06
Tmprss11g	28.7123	-3.45277	1.20965	-2.85436	0.0043123	0.0294259
Tmem182	17.3495	-3.2283	1.18313	-2.72862	0.00636004	0.0399112
Gm13219	432.264	-2.51906	0.549787	-4.58189	4.6079e-06	0.000110737
Muc4	32.9262	-2.69356	0.738531	-3.64719	0.000265126	0.0032111
Btc	116.683	-3.12228	0.686387	-4.54886	5.39382e-06	0.000126262
Gm15507	26.0908	-2.16658	0.716341	-3.02451	0.00249033	0.0191798
Gm16278	43.3397	-2.28783	0.81154	-2.81912	0.00481562	0.0320558
Gm5724	13.2253	-7.14493	1.7029	-4.19574	2.71984e-05	0.000489051
Egfros	53.5054	-2.77012	0.883817	-3.13426	0.00172286	0.0143886
Gm12766	149.631	-2.76352	0.55197	-5.00665	5.53859e-07	1.76531e-05
A730046J19Rik	89.8852	-3.43108	0.962853	-3.56345	0.000366016	0.00416726
Gm16252	5.73038	-5.93816	2.16079	-2.74814	0.00599337	0.0380976
BC046401	5.10764	-5.77179	2.1689	-2.66116	0.00778723	0.0464807
Dpy19l2	47.5364	-2.71308	0.700844	-3.87117	0.000108315	0.00154894
Rtl9	191.176	-2.07418	0.296771	-6.98917	2.76521e-12	3.05881e-10
Gm16838	5.84056	-5.96613	1.9797	-3.01365	0.00258125	0.0196918
Hoxaas3	75.4743	-3.9539	0.534019	-7.40404	1.321e-13	1.88669e-11
Gm15638	14.4613	-2.61581	0.992962	-2.63435	0.00842986	0.0492692
Gm16170	5.06724	-5.76075	2.09391	-2.75119	0.00593795	0.0378761
9330162012Rik	267.311	-2.23537	0.594422	-3.76058	0.000169519	0.00222967
Macrod2os1	18.02	-7.59109	1.59551	-4.7578	1.95715e-06	5.2829e-05
Susd5	354.18	-2.96869	0.680139	-4.36483	1.27224e-05	0.000258098
AI427809	59.7592	-4.04459	1.09958	-3.67831	0.000234787	0.00290153
Gm16192	5.69434	-4.92308	1.85373	-2.65576	0.00791289	0.0470283
Gm12339	6.09142	-6.02606	2.13957	-2.81648	0.00485524	0.032253
Gm14486	11.2202	-3.95456	1.50213	-2.63264	0.00847248	0.0494031
Gm12120	11.6727	-6.96514	1.63197	-4.26794	1.97287e-05	0.000376013
Gm13398	43.0684	-2.24526	0.65588	-3.42328	0.000618704	0.00637519
Gm14635	5.53826	-5.88919	1.99794	-2.94764	0.00320212	0.0233019
Hotairm1	322.407	-2.09786	0.404429	-5.18722	2.13453e-07	7.71919e-06
Mia	258.822	-2.19274	0.792421	-2.76713	0.00565516	0.0364925
Cd300ld5	30.9094	-3.9621	0.824405	-4.80602	1.53968e-06	4.27887e-05
1110002E22Rik	140.429	-2.76523	0.431127	-6.41395	1.41793e-10	1.09956e-08
Srpx	1055.61	-2.22428	0.30173	-7.37176	1.68396e-13	2.38995e-11
Ugt1a6b	40.9616	-4.13793	0.760765	-5.43917	5.35302e-08	2.27488e-06
4930523C07Rik	361.755	-2.33838	0.347044	-6.738	1.60582e-11	1.51289e-09
Gm17055	22.5858	-2.58911	0.848	-3.0532	0.00226417	0.0178014
Hspa1b	1145.37	-2.18624	0.36112	-6.05407	1.41229e-09	8.70757e-08
Gm20390	163.08	-10.7692	3.90703	-2.75637	0.00584464	0.0374331
Vgll3	3568.55	-2.23955	0.147444	-15.1892	4.1704e-52	1.34442e-48
BB019430	24.9555	-2.23105	0.717453	-3.10969	0.00187285	0.0152904
H60c	237.401	-11.3112	1.35125	-8.37094	5.71608e-17	1.46579e-14
Tnnc1	1004.05	-2.19037	0.49086	-4.46231	8.10794e-06	0.000175758
Stk19-ps1	12.2032	-7.02903	1.62366	-4.32913	1.49699e-05	0.000296586
Gm20512	10.3326	-6.78856	1.76046	-3.85613	0.000115196	0.00162368
C130080G10Rik	9.73863	-6.70372	1.72393	-3.88863	0.00010081	0.00145639
Serpinb10	846.192	-5.91956	0.653475	-9.05859	1.32145e-19	4.14165e-17
Gm20554	380.859	-2.38971	0.440571	-5.42411	5.82429e-08	2.41158e-06
Zfp853	135.315	-2.43088	0.494943	-4.91144	9.04105e-07	2.68801e-05
Ccl21d	86.9999	-2.61834	0.71827	-3.64534	0.000267042	0.00322595
Ccl21a	418.42	-2.10931	0.720584	-2.92723	0.00341998	0.0245469
Gm9780	185.599	-4.04601	0.608456	-6.64964	2.93816e-11	2.56986e-09
Gm5478	28.72	-8.26378	1.52676	-5.41263	6.21052e-08	2.53429e-06
Plac9a	135.305	-3.23314	0.728387	-4.43876	9.04786e-06	0.000192981
Csta2	12.143	-7.02221	1.61205	-4.35608	1.32414e-05	0.000267268
2610528A11Rik	86.962	-3.74395	0.796036	-4.70324	2.56064e-06	6.69897e-05
D930019O06Rik	6.35873	-6.08845	1.95368	-3.11639	0.00183078	0.015045
A530020G20Rik	13.4436	-2.64579	0.993069	-2.66425	0.00771592	0.0461483
Gata6os	13.4799	-4.668	1.77082	-2.63607	0.00838721	0.0491089
Gm10814	12.1499	-4.07674	1.49076	-2.73468	0.00624416	0.0393145
Gm26902	62.8891	-3.90501	1.01321	-3.8541	0.000116155	0.00163515
Gm2115	50.9998	-4.2421	1.09273	-3.88213	0.000103546	0.00149151
Gm5345	35.7641	-2.27129	0.835622	-2.71808	0.00656615	0.0407962
2600014E21Rik	91.3361	-2.50849	0.496299	-5.0544	4.31755e-07	1.42441e-05
Hoxd4	48.7581	-3.20394	0.803299	-3.98848	6.64986e-05	0.00102571
Gm28265	22.3704	-6.02121	1.33763	-4.50139	6.75116e-06	0.000151589
9330175M20Rik	7.05687	-6.23838	1.93184	-3.22925	0.00124117	0.0110975
Gm29237	29.7579	-2.61798	0.893557	-2.92984	0.00339134	0.0244034
Gm37266	25.3257	-6.23256	2.08166	-2.99403	0.00275316	0.0207093
Dchs2	197.888	-3.67267	0.529039	-6.94215	3.86164e-12	4.16946e-10
Gm37795	109.832	-2.13283	0.718382	-2.96894	0.00298834	0.0221077
Gm37593	15.1792	-7.34384	1.8617	-3.94469	7.9903e-05	0.00119568
2810405F15Rik	11.2245	-4.37971	1.46216	-2.99537	0.00274111	0.0206376
Pcdha4	41.1606	-3.90827	1.20122	-3.25359	0.00113955	0.0103315
Gm37691	11.9479	-2.43907	0.89972	-2.71092	0.00670969	0.041403
Rhbg	408.29	-4.06195	0.641859	-6.32842	2.4769e-10	1.82659e-08
Gm37161	27.8019	-4.5237	1.44582	-3.12882	0.0017551	0.0145876
Gbp6	43.6464	-2.11983	0.587971	-3.60533	0.000311752	0.00366979
Gm35439	26.9699	-3.60051	1.17992	-3.0515	0.00227703	0.0178415
Gm36070	22.7866	-2.43369	0.807076	-3.01544	0.00256604	0.0196197
Gm42679	26.2204	-4.39378	1.40055	-3.13717	0.00170586	0.0142836
Gm30648	20.2494	-2.41572	0.861151	-2.80522	0.00502825	0.0332165
Gm42902	7.36627	-6.30041	1.88147	-3.34867	0.000812019	0.00794624
4930589O11Rik	24.6522	-2.74539	0.859346	-3.19474	0.00139958	0.0122652
Gm13821	18.0641	-3.11977	0.982673	-3.17478	0.00149952	0.0129153
Gm19610	30.5572	-4.06118	1.39278	-2.91588	0.00354685	0.0252806
Gm44065	35.5171	-3.10775	1.08524	-2.86365	0.00418791	0.0288286
Gm44013	27.4678	-2.39158	0.707137	-3.38207	0.00071943	0.00721861
Gm44260	6.67413	-6.15838	1.88847	-3.26105	0.00111001	0.0101124
Lnp1	12.3622	-7.04826	1.85453	-3.80057	0.000144363	0.00195509
Gm45469	5.99339	-6.00347	2.05201	-2.92565	0.00343739	0.0246404
5430403N17Rik	18.1626	-7.60259	1.6887	-4.50203	6.73077e-06	0.000151495
B930018H19Rik	5.0474	-5.75533	2.06192	-2.79125	0.00525045	0.0344521
5430421F17Rik	46.994	-3.27365	0.841336	-3.89102	9.98257e-05	0.0014458
Gm45869	16.0008	-3.25957	1.16818	-2.79029	0.00526608	0.0345034
Gm31727	152.749	-4.28361	0.680024	-6.2992	2.99192e-10	2.15705e-08
Gm7850	17.0896	-2.63523	0.877839	-3.00195	0.00268257	0.0203273
Gm31822	9.49731	-6.66793	1.8521	-3.60021	0.000317966	0.00371966
Gm34047	11.9456	-6.99823	2.5377	-2.75771	0.00582081	0.0373157
Gm40968	7.28377	-6.28485	1.87428	-3.3532	0.000798833	0.00785125
AI197445	60.9479	-2.12893	0.547171	-3.89079	9.99193e-05	0.0014458
Gm48939	6.8812	-6.20336	2.04598	-3.03198	0.00242959	0.0188147
Gm49394	15979.7	-11.7096	3.73487	-3.13521	0.00171731	0.0143495
Eppk1	547.27	-2.26799	0.460483	-4.92524	8.4258e-07	2.53854e-05
Gm34759	18.301	-4.69557	1.47786	-3.17727	0.00148667	0.0128364
Gm49282	5.87535	-5.97439	2.21356	-2.69899	0.00695498	0.0425559
4833415N18Rik	10.4027	-4.2626	1.5756	-2.70537	0.00682278	0.0419517
Gm35853	24.7174	-4.30454	1.54225	-2.79107	0.00525345	0.0344521
9030404E10Rik	5.52273	-5.88532	2.1661	-2.71701	0.00658743	0.0408807
Gm49711	5.51451	-5.88328	2.02402	-2.90673	0.00365234	0.0258528
4833419F23Rik	6.18046	-6.04757	1.93144	-3.13112	0.0017414	0.0145166
Gm33228	7.80812	-6.38487	2.04573	-3.12107	0.00180193	0.014875
Gm34636	117.614	-2.21266	0.60562	-3.65355	0.00025864	0.00314351
Gm38576	32.7526	-8.45315	1.4385	-5.87638	4.19343e-09	2.32723e-07
Gm32341	39.25	-3.64401	1.15978	-3.14198	0.00167812	0.0141247

## Sheet: mouse E13.5 mesenchyme
	baseMean	log2FoldChange	lfcSE	stat	pvalue	padj
Ngfr	3850.42	-2.30405	0.212067	-10.8647	1.69723e-27	7.85747e-26
Fgf6	40.445	-2.65789	0.968563	-2.74416	0.00606658	0.0184473
Nalcn	115.93	-2.96969	0.43514	-6.82468	8.8121e-12	1.1473e-10
Slfn4	45.3509	-5.03518	1.27768	-3.94089	8.11807e-05	0.000381705
Clec2g	27.2068	-3.65596	1.28621	-2.84243	0.00447713	0.0141132
Egfl6	5810.81	-4.12822	0.204118	-20.2247	5.93789e-91	3.0972e-88
Pparg	48.3406	-3.91309	1.02792	-3.8068	0.000140776	0.000628311
Dbh	54.9582	-9.21181	1.58035	-5.82898	5.57657e-09	5.1553e-08
S100a4	126.71	-2.9771	0.437953	-6.79776	1.06256e-11	1.36361e-10
Col6a1	30746.2	-3.01623	0.182246	-16.5503	1.59306e-61	3.43049e-59
Lgals9	666.564	-3.00093	0.326901	-9.17994	4.31336e-20	1.22422e-18
Sync	149.242	-3.76498	0.433885	-8.67736	4.05065e-18	9.97659e-17
Fndc5	1677	-2.48908	0.306712	-8.11535	4.84384e-16	9.89509e-15
Cnn1	64.0382	-2.08018	0.447867	-4.64463	3.40684e-06	2.05092e-05
Nkx2-1	8.18529	-6.46469	2.47934	-2.60743	0.0091225	0.0264317
Irx2	1321.24	-2.14684	0.21787	-9.85376	6.60254e-23	2.27236e-21
Col1a1	121571	-3.27551	0.19927	-16.4376	1.02982e-60	2.13911e-58
Sgca	106.692	-2.924	0.503265	-5.81005	6.24538e-09	5.73071e-08
Tcea3	121.948	-2.85946	0.393716	-7.26275	3.79298e-13	5.7736e-12
Hoxc6	11.9471	-4.06633	1.50292	-2.70562	0.00681766	0.0204687
Marveld3	24.7161	-3.14582	1.01851	-3.08864	0.00201078	0.00691429
Folh1	20.9418	-4.30316	1.35076	-3.18573	0.00144392	0.00516956
Folr1	9.20127	-4.10609	1.5946	-2.575	0.0100241	0.0287353
Cpa3	367.105	-4.29509	0.342425	-12.5432	4.33304e-36	3.13905e-34
Nfix	9833.72	-2.88444	0.178861	-16.1267	1.65588e-58	2.98975e-56
Grik3	915.257	-4.79639	0.713924	-6.71834	1.83802e-11	2.30705e-10
Srpk3	164.597	-2.38378	0.585658	-4.07026	4.696e-05	0.000231613
Ltbp2	204.103	-4.16669	0.366976	-11.3541	7.07591e-30	3.74911e-28
Celf2	6040.85	-2.26756	0.124761	-18.1752	8.11438e-74	2.47351e-71
Napsa	55.2315	-2.05473	0.665115	-3.08929	0.00200634	0.00690004
Scin	421.818	-8.28144	1.59293	-5.19887	2.00504e-07	1.47762e-06
Epdr1	1427.96	-2.20603	0.169087	-13.0467	6.63563e-39	5.37074e-37
Pla1a	14.5627	-3.50585	1.45537	-2.40891	0.0160004	0.0431977
Cd36	252.317	-4.44774	0.4652	-9.56091	1.16727e-21	3.67761e-20
Hck	317.513	-2.73966	0.235413	-11.6377	2.65118e-31	1.51777e-29
Fcgrt	2126.39	-2.60081	0.242648	-10.7184	8.33931e-27	3.7072e-25
Crhr2	6.92506	-6.22343	2.55906	-2.43192	0.015019	0.0409012
Inmt	45.8572	-3.43496	0.893357	-3.845	0.000120553	0.000545838
Cp	65.4092	-2.40312	0.504884	-4.75975	1.93837e-06	1.21391e-05
Calb2	24.2517	-4.08323	1.48972	-2.74094	0.00612646	0.0186101
Man1a	1411.53	-2.53365	0.165002	-15.3553	3.26522e-53	4.8202e-51
Hlf	474.363	-3.4017	0.367621	-9.25327	2.17719e-20	6.29347e-19
Grm3	27.5161	-8.2138	1.42396	-5.76827	8.00906e-09	7.24706e-08
Cavin1	6965.2	-2.42319	0.145292	-16.6781	1.89095e-62	4.22709e-60
Col5a3	430.568	-3.37217	0.380289	-8.86739	7.48821e-19	1.95728e-17
Sst	61.3889	-3.23254	0.940587	-3.43672	0.000588796	0.00230184
Clec11a	618.083	-4.80632	0.292614	-16.4255	1.25722e-60	2.56604e-58
Cd33	116.991	-2.04405	0.407605	-5.01479	5.3092e-07	3.65233e-06
Nkg7	7.19542	-6.27809	1.9092	-3.28833	0.00100782	0.00375189
Tyr	32.8058	-5.57557	1.13602	-4.90797	9.2022e-07	6.07408e-06
Aqp1	1734.93	-4.11096	0.161554	-25.4463	7.76247e-143	1.40154e-139
Cd244a	9.05325	-6.61007	1.85665	-3.56022	0.000370541	0.0015168
Adgre1	406.49	-2.04059	0.344229	-5.92799	3.06664e-09	2.93917e-08
Mapk13	379.018	-2.30818	0.346142	-6.6683	2.58788e-11	3.19867e-10
Bcan	16.0011	-2.80158	1.12183	-2.49734	0.0125128	0.0348855
Zp3	9.85016	-3.76843	1.55611	-2.4217	0.0154482	0.041919
Cd44	2646.11	-4.8145	0.219657	-21.9183	1.73908e-106	1.51184e-103
Slc1a2	452.629	-3.35475	0.271133	-12.3731	3.65596e-35	2.53884e-33
Ccn4	2776.21	-2.91256	0.149081	-19.5367	5.3536e-85	2.12983e-82
Ndrg1	1172.3	-2.10602	0.158697	-13.2706	3.4266e-40	2.9141e-38
Klf5	356.589	-2.90541	0.218759	-13.2813	2.97014e-40	2.53509e-38
Prlr	28.6624	-8.27206	1.42461	-5.80656	6.37676e-09	5.83985e-08
Fgfr4	937.465	-2.19062	0.302367	-7.24489	4.3278e-13	6.52004e-12
Cadm3	950.698	-2.47752	0.183169	-13.5259	1.10061e-41	1.01706e-39
Il27ra	94.0103	-2.02658	0.522811	-3.87632	0.000106049	0.000487216
Mef2c	5679.16	-2.55546	0.126628	-20.1808	1.44337e-90	7.20823e-88
Insrr	184.666	-2.02439	0.38435	-5.26705	1.38634e-07	1.04758e-06
Mmp8	19.6361	-4.81344	1.36188	-3.53442	0.000408671	0.0016613
Gata6	623.138	-5.32943	0.265202	-20.0958	8.03602e-90	3.84942e-87
Htra1	1311.68	-3.77064	0.247001	-15.2657	1.29455e-52	1.87565e-50
Fam131c	36.674	-2.20393	0.69598	-3.16666	0.001542	0.00547728
Hspb7	19.3599	-7.70631	1.50797	-5.11038	3.21511e-07	2.29516e-06
Ggt5	107.356	-2.745	0.754741	-3.63701	0.000275817	0.00115834
Ihh	133.647	-2.79971	0.431181	-6.49312	8.40762e-11	9.7118e-10
Prkag3	39.1129	-4.63877	0.90958	-5.09991	3.39816e-07	2.41336e-06
Tph2	8.65469	-6.54471	2.41684	-2.70796	0.00676989	0.0203305
Atp1a2	528.066	-2.42135	0.284117	-8.52237	1.56319e-17	3.64e-16
Scube2	198.856	-3.37611	0.389612	-8.66532	4.50247e-18	1.10546e-16
Mc5r	89.3479	-2.77288	0.465656	-5.95477	2.60432e-09	2.51973e-08
Cav1	3234.07	-2.68247	0.145691	-18.4121	1.05148e-75	3.42781e-73
Tcap	53.7483	-3.9879	0.860077	-4.63668	3.54049e-06	2.12538e-05
Phox2a	49.7598	-6.18934	1.12294	-5.51173	3.55318e-08	2.87985e-07
Fut1	24.4991	-5.57163	1.19262	-4.67177	2.98622e-06	1.81497e-05
Clec3a	7.7471	-6.38544	1.86234	-3.42873	0.000606422	0.00236601
Slc1a7	10.3622	-3.8436	1.53956	-2.49655	0.0125408	0.0349593
Mymk	555.101	-3.64016	0.423733	-8.59071	8.64334e-18	2.05549e-16
Trpm5	1080.16	-4.1023	0.300682	-13.6433	2.21282e-42	2.11027e-40
Slc16a12	22.0178	-4.9965	1.21498	-4.1124	3.91562e-05	0.000196593
Otog	43.6682	-4.64001	0.811216	-5.71982	1.06636e-08	9.39907e-08
Optc	79.8746	-2.14296	0.681127	-3.14619	0.00165412	0.00582265
Wnt2	294.308	-2.68144	0.366205	-7.32223	2.43878e-13	3.81113e-12
Kdelr3	2346.78	-3.98832	0.238702	-16.7083	1.14022e-62	2.59837e-60
Mcoln2	54.1659	-2.65551	0.836809	-3.17338	0.00150674	0.00536663
Panx3	1787.78	-10.3685	1.59611	-6.49607	8.24444e-11	9.53739e-10
Sptbn4	132.542	-2.03303	0.359319	-5.658	1.53143e-08	1.31911e-07
Ehf	87.8285	-7.4352	1.00543	-7.39502	1.41384e-13	2.26988e-12
Nanog	24.6273	-2.21525	0.713724	-3.10379	0.00191057	0.00662305
Steap4	67.4975	-4.68456	1.94784	-2.405	0.0161723	0.0436268
Podnl1	160.984	-4.77647	1.45784	-3.27641	0.00105136	0.00389236
Trpv4	658.647	-3.78612	0.309762	-12.2227	2.35166e-34	1.54185e-32
Hoxa2	649.655	-2.81492	0.396987	-7.0907	1.33431e-12	1.9167e-11
Adam28	6.31374	-6.09005	2.07529	-2.93455	0.00334027	0.0108802
Nol3	175.144	-2.81304	0.312266	-9.00845	2.0899e-19	5.63193e-18
Entpd2	29.138	-8.29636	1.4821	-5.59772	2.17194e-08	1.82331e-07
Npdc1	1716.14	-2.05386	0.259753	-7.90697	2.63723e-15	5.02036e-14
Aldh1a3	1121.04	-3.58069	0.190731	-18.7735	1.24407e-78	4.29425e-76
Cyp2j9	92.0243	-2.04292	0.391787	-5.21438	1.84436e-07	1.36564e-06
Cd83	270.063	-2.10168	0.257955	-8.1475	3.71539e-16	7.64443e-15
Ace2	20.8899	-7.81587	1.48434	-5.26554	1.39775e-07	1.05458e-06
Fam163a	78.2219	-2.49497	0.736543	-3.38741	0.00070556	0.00271579
Eps8	1463.84	-2.42581	0.133284	-18.2003	5.12945e-74	1.58419e-71
Tnr	25.474	-8.10244	1.40254	-5.77699	7.60503e-09	6.90275e-08
Wnt11	1939.95	-2.83738	0.25699	-11.0408	2.42787e-28	1.1922e-26
Tenm1	195.247	-5.19138	0.54737	-9.48421	2.44217e-21	7.50296e-20
Lonrf3	43.3194	-3.03479	0.874395	-3.47073	0.000519049	0.00205727
Atp1b4	31.4484	-8.4059	1.41335	-5.94749	2.72283e-09	2.62357e-08
Col20a1	385.887	-2.54052	0.338539	-7.50438	6.17196e-14	1.02889e-12
Wt1	31.985	-3.26061	0.728511	-4.47572	7.61551e-06	4.31038e-05
Matn4	2477.77	-4.81039	0.281105	-17.1124	1.19909e-65	2.93178e-63
Slpi	57.673	-3.18522	0.573753	-5.55154	2.83158e-08	2.3353e-07
Rbpjl	40.9131	-5.90091	1.0007	-5.89677	3.70693e-09	3.50703e-08
Tnnc2	577.405	-4.83244	0.835579	-5.78335	7.32296e-09	6.66736e-08
Vtn	18.1751	-7.61537	1.49933	-5.07918	3.7907e-07	2.67113e-06
Plxdc1	55.5254	-9.22651	1.3097	-7.04475	1.85791e-12	2.62545e-11
Mmp9	1692.73	-3.19974	0.270685	-11.8209	3.04448e-32	1.81832e-30
Cadps2	190.529	-2.54006	0.499839	-5.08175	3.73968e-07	2.63993e-06
Tbx5	386.638	-3.35576	0.546426	-6.1413	8.18505e-10	8.3895e-09
Il12rb2	10.0981	-6.76731	2.34132	-2.89038	0.00384779	0.0123213
Glra2	3.92266	-5.40284	2.28484	-2.36465	0.0180471	0.0478808
Sparc	46750.1	-2.04211	0.141478	-14.4341	3.15876e-47	3.70712e-45
Abca5	1248.53	-2.17483	0.179654	-12.1056	9.85921e-34	6.28846e-32
Sfrp5	135.4	-5.92694	1.86096	-3.18489	0.0014481	0.00518296
Myh11	241.992	-3.88745	0.438178	-8.87185	7.1938e-19	1.88242e-17
Unc45b	523.725	-2.55727	0.394174	-6.48767	8.71768e-11	1.00354e-09
Aldh3a1	33.1408	-3.94997	0.865417	-4.56424	5.01305e-06	2.92921e-05
Ccl9	134.554	-2.62008	0.463524	-5.65252	1.58115e-08	1.35596e-07
Scn1b	288.182	-2.42151	0.320012	-7.56694	3.82121e-14	6.49468e-13
Ahr	959.427	-3.06119	0.145059	-21.1031	7.45014e-99	4.72621e-96
Aoc3	166.848	-3.49577	0.410749	-8.51072	1.72852e-17	3.98953e-16
Gdpd2	215.921	-2.50791	0.29396	-8.53147	1.44504e-17	3.37827e-16
Pdk4	151.301	-2.25125	0.519837	-4.33068	1.48647e-05	8.02633e-05
Esr1	13.3444	-7.16946	1.6299	-4.3987	1.08899e-05	6.01712e-05
Vip	22.613	-3.97939	1.01085	-3.93666	8.26222e-05	0.000387474
Rgs17	192.741	-2.96896	0.334847	-8.86663	7.53929e-19	1.96625e-17
Trdn	24.8871	-5.17848	1.17687	-4.40022	1.08139e-05	5.98077e-05
Grm1	6.14953	-6.05212	1.96016	-3.08757	0.00201802	0.00693717
Arfgef3	171.484	-3.24877	0.403336	-8.05476	7.96361e-16	1.58543e-14
Mgat4c	38.3251	-3.53983	0.911666	-3.88282	0.000103253	0.00047558
Lin7a	146.851	-3.36916	0.405757	-8.30338	1.01192e-16	2.19113e-15
Sim1	124.837	-3.13213	0.389433	-8.04281	8.78017e-16	1.73767e-14
Dcn	9562.63	-5.10512	0.21643	-23.5878	5.13853e-123	7.0948e-120
Kera	557.741	-3.42961	0.40782	-8.4096	4.11396e-17	9.27597e-16
Epyc	277.016	-4.20659	0.464492	-9.05633	1.34918e-19	3.69952e-18
Kitl	2223.7	-2.2636	0.187135	-12.096	1.10818e-33	7.0491e-32
Il20ra	9.98247	-6.75042	1.80092	-3.74831	0.000178031	0.000777731
Tmcc3	581.83	-2.40158	0.23765	-10.1055	5.22144e-24	1.97355e-22
Rfx4	69.3424	-2.29262	0.465516	-4.9249	8.44031e-07	5.60745e-06
Dram1	113.496	-2.43958	0.424346	-5.74903	8.97576e-09	8.04425e-08
Mybpc1	875.986	-3.09777	0.253123	-12.2382	1.94295e-34	1.28464e-32
Mypn	191.381	-4.45412	1.41937	-3.13809	0.00170053	0.00596101
Egfr	2823.39	-2.17527	0.134483	-16.1751	7.55906e-59	1.39706e-56
Avpr1a	295.571	-2.67678	0.385965	-6.9353	4.05373e-12	5.49897e-11
Best3	25.9263	-2.92427	0.970942	-3.01179	0.00259712	0.00870356
Nav3	1059.77	-2.51784	0.176832	-14.2385	5.28225e-46	5.87606e-44
Jsrp1	93.3307	-2.81964	0.572156	-4.9281	8.30314e-07	5.5257e-06
Wif1	1608.51	-2.71044	0.197253	-13.7409	5.77221e-43	5.69266e-41
Col6a2	31958.3	-2.8786	0.187117	-15.3839	2.09804e-53	3.13664e-51
Slc36a2	39.5662	-8.73727	1.36702	-6.39149	1.64282e-10	1.82924e-09
Rasgef1c	6.55767	-6.14403	1.95302	-3.14592	0.00165567	0.00582726
Matn3	352.571	-3.88393	0.382186	-10.1624	2.91789e-24	1.11727e-22
Fam20a	282.336	-2.00039	0.297742	-6.71852	1.83573e-11	2.30542e-10
Grhl1	75.9943	-2.20234	0.538625	-4.08881	4.33585e-05	0.000215297
Sntg2	35.1308	-2.6925	0.748655	-3.59645	0.000322596	0.00133946
Ccl11	123.184	-6.49438	1.58005	-4.11024	3.95245e-05	0.000198146
Tmem132e	632.084	-2.38226	0.379303	-6.28062	3.37233e-10	3.60125e-09
Asic2	46.9455	-2.62878	0.954963	-2.75275	0.00590961	0.0180378
Cacng1	77.2834	-4.45785	0.628114	-7.0972	1.27314e-12	1.83108e-11
Slc13a5	711.243	-8.45978	0.514609	-16.4392	1.00198e-60	2.09987e-58
Coro6	43.7596	-3.05422	0.619039	-4.93381	8.06397e-07	5.38332e-06
Spata20	17.8003	-7.58547	1.507	-5.03349	4.8162e-07	3.33961e-06
Hoxb9	12.2104	-7.04131	1.61444	-4.36144	1.29207e-05	7.05618e-05
Gucy2e	52.2695	-2.60554	0.543593	-4.79318	1.64155e-06	1.0408e-05
Cfap52	11.1617	-3.61211	1.52704	-2.36543	0.0180092	0.0477964
Myh3	7177.84	-3.63363	0.725817	-5.00626	5.54971e-07	3.81108e-06
Tshr	31.3535	-2.12254	0.857213	-2.4761	0.0132828	0.0367484
Serpina3n	79.7342	-9.74823	1.30954	-7.44401	9.76748e-14	1.59988e-12
Dglucy	165.691	-3.89731	0.415703	-9.37522	6.90314e-21	2.03301e-19
Tc2n	47.0654	-2.50899	0.973736	-2.57666	0.00997593	0.0286078
Chga	113.257	-4.1502	0.875954	-4.73792	2.15927e-06	1.34507e-05
Asb2	174.472	-3.56591	0.512591	-6.95665	3.48453e-12	4.7607e-11
Rgs6	115.968	-2.08021	0.364899	-5.70077	1.19265e-08	1.04351e-07
Papln	139.386	-2.68066	0.344366	-7.78432	7.00897e-15	1.26745e-13
Vsx2	6.93406	-6.22555	1.91006	-3.25934	0.00111671	0.00410839
Sfrp4	682.987	-6.21521	0.329993	-18.8344	3.94902e-79	1.38345e-76
Aoah	64.5122	-2.54849	0.592509	-4.30118	1.69889e-05	9.09382e-05
Aspn	3024.34	-5.71716	0.144837	-39.4731	0	0
Ogn	3751.2	-4.09803	0.257854	-15.8928	7.10657e-57	1.20874e-54
Nxnl2	234.099	-2.0273	0.392987	-5.15869	2.48687e-07	1.8055e-06
Pxdc1	1033.24	-2.88801	0.221112	-13.0613	5.47734e-39	4.44859e-37
Shc3	108.432	-2.97437	0.443605	-6.705	2.01402e-11	2.51721e-10
Slc25a48	34.1464	-2.65658	1.07612	-2.46867	0.0135615	0.0373785
Adcy2	880.503	-2.12695	0.203645	-10.4444	1.55419e-25	6.3554e-24
Hapln1	4473.66	-3.28681	0.257933	-12.7429	3.41612e-37	2.59493e-35
Mrps36-ps1	11.6423	-2.7433	1.05286	-2.60556	0.00917241	0.0265567
F2rl1	147.742	-4.43153	0.451757	-9.80955	1.02423e-22	3.4741e-21
Pde8b	130.647	-2.43739	0.405956	-6.00408	1.92423e-09	1.89771e-08
Thbs4	3599.09	-2.50712	0.229175	-10.9398	7.43935e-28	3.50635e-26
Rasgrf2	44.2975	-3.2522	0.944959	-3.44163	0.000578214	0.00226424
Rgs7bp	350.718	-2.73289	0.288857	-9.46107	3.04817e-21	9.24376e-20
Htr1a	16.6548	-7.4887	1.72128	-4.35065	1.35734e-05	7.38854e-05
Oit1	4.60215	-5.63301	2.22071	-2.53658	0.0111942	0.0316604
Ddx4	77.6077	-2.04545	0.408855	-5.00287	5.64832e-07	3.87313e-06
Thrb	62.254	-2.0549	0.708916	-2.89865	0.00374776	0.0120421
Ldb3	239.263	-3.85638	0.355821	-10.838	2.2744e-27	1.04471e-25
Cdhr1	146.34	-5.83093	1.91789	-3.04028	0.00236358	0.00799395
Slc35f4	6.97209	-6.233	2.53405	-2.45969	0.0139055	0.0382056
Rnase10	14.6566	-4.38795	1.44975	-3.02669	0.0024725	0.00833111
Rnase4	1175.44	-2.03333	0.209402	-9.71015	2.72941e-22	9.03592e-21
Gdf10	3503.1	-5.06504	0.220518	-22.9688	9.56456e-117	1.06904e-113
Cacna2d3	1217.32	-2.8306	0.174627	-16.2094	4.32735e-59	8.32554e-57
Epsti1	20.9499	-4.0826	1.36648	-2.98767	0.00281115	0.00933415
Tnfsf11	92.8059	-5.62265	0.778126	-7.22589	4.97817e-13	7.48543e-12
Cnmd	1948.3	-5.9548	0.245273	-24.2783	3.32337e-130	4.87538e-127
Scara5	1518.96	-5.12876	0.258438	-19.8453	1.21075e-87	4.98572e-85
Clu	1497.24	-2.00596	0.203763	-9.84456	7.23522e-23	2.48282e-21
Stmn4	143.414	-2.00376	0.516536	-3.87922	0.000104792	0.000482187
Nefl	2595.62	-2.31935	0.19078	-12.1572	5.25298e-34	3.3873e-32
Gfra2	2742.68	-2.60429	0.164139	-15.8664	1.08302e-56	1.82882e-54
Ednrb	1624.11	-2.2595	0.137489	-16.4341	1.09007e-60	2.24441e-58
Dct	154.51	-5.16753	0.686911	-7.52285	5.35932e-14	8.98529e-13
Gdnf	200.468	-2.73177	0.35415	-7.7136	1.22314e-14	2.17661e-13
Slc7a8	797.578	-2.04705	0.214673	-9.53565	1.48952e-21	4.63687e-20
Pdzd2	1990.84	-2.4208	0.16135	-15.0034	6.97893e-51	9.30735e-49
Jph4	815.807	-3.0057	0.234482	-12.8184	1.29282e-37	9.98193e-36
Cma1	155.684	-10.714	1.2954	-8.27076	1.33102e-16	2.84533e-15
Mcpt2	10.7701	-6.86092	1.74971	-3.92119	8.81142e-05	0.000410849
Mcpt1	6.22347	-6.06867	2.04124	-2.97303	0.00294874	0.00973595
Ankrd33b	33.4937	-2.27805	0.755804	-3.01407	0.00257768	0.0086416
Dcstamp	24.3486	-8.03662	1.52081	-5.28442	1.26104e-07	9.5945e-07
Zfpm2	442.278	-2.30542	0.201627	-11.4341	2.82499e-30	1.53137e-28
Angpt1	1863.82	-2.53041	0.228083	-11.0943	1.3376e-28	6.66584e-27
Csmd3	102.368	-10.109	1.23697	-8.17237	3.02381e-16	6.27542e-15
Matn2	1824.37	-3.71777	0.184725	-20.126	4.37027e-90	2.13706e-87
Col14a1	4264.79	-5.79404	0.545711	-10.6174	2.47319e-26	1.06907e-24
Adcy8	85.0839	-2.76704	0.587432	-4.7104	2.4723e-06	1.5259e-05
Nell2	1650.52	-2.04219	0.114947	-17.7664	1.28762e-70	3.59798e-68
Vdr	134.024	-3.51543	0.546453	-6.43318	1.24965e-10	1.40951e-09
Hoxc5	264.675	-6.0138	1.15643	-5.20031	1.98955e-07	1.46713e-06
Shisa9	274.378	-5.11248	0.437861	-11.676	1.68967e-31	9.76848e-30
Emp2	1357.28	-2.32569	0.129628	-17.9412	5.6197e-72	1.64882e-69
Bcl6	245.214	-2.91203	0.339799	-8.56987	1.03602e-17	2.45135e-16
Fgf12	329.617	-2.77106	0.401528	-6.9013	5.15275e-12	6.90327e-11
Apod	469.897	-3.52938	0.22941	-15.3846	2.07718e-53	3.12536e-51
Ly6h	1185.35	-3.52427	0.331796	-10.6218	2.35944e-26	1.02179e-24
Lynx1	222.165	-3.04321	0.282353	-10.778	4.37136e-27	1.97697e-25
Lypd2	6.65533	-6.16588	2.56016	-2.4084	0.0160227	0.0432529
Alcam	4481	-2.54166	0.176602	-14.392	5.80912e-47	6.75009e-45
Retnlg	22.9434	-7.95189	1.73814	-4.57494	4.76364e-06	2.7953e-05
Cd96	4.89409	-5.72216	2.10099	-2.72356	0.00645833	0.0195046
Cd200	1518.56	-3.07569	0.220148	-13.971	2.34303e-44	2.45516e-42
Cd200r1	24.2679	-2.72948	1.1474	-2.37883	0.0173675	0.046424
Slc7a4	98.298	-2.20932	0.427234	-5.17121	2.32584e-07	1.6991e-06
Ncam2	205.529	-2.95823	0.48245	-6.13167	8.69602e-10	8.89769e-09
Meltf	101.19	-4.41117	0.762544	-5.7848	7.25977e-09	6.61753e-08
Chodl	901.881	-3.68243	0.334647	-11.0039	3.65773e-28	1.75931e-26
Fetub	26.7109	-4.4378	1.17621	-3.77297	0.000161315	0.000711461
Adamts5	1077.19	-2.97943	0.262257	-11.3607	6.55814e-30	3.48264e-28
Cd86	73.9835	-2.13052	0.552416	-3.85673	0.000114913	0.00052262
Stfa2	12.2109	-7.04202	1.74226	-4.04189	5.30219e-05	0.000258738
Cbr3	200.015	-2.65843	0.466419	-5.69965	1.20055e-08	1.04951e-07
Clic6	364.83	-2.57008	0.254905	-10.0825	6.60273e-24	2.47967e-22
Krt75	26.6197	-2.79178	0.742418	-3.76038	0.000169655	0.000744404
Zfp641	164.324	-2.39496	0.397222	-6.02929	1.64685e-09	1.63723e-08
Wnt10b	247.977	-2.17447	0.441009	-4.93066	8.19515e-07	5.46312e-06
Dhh	87.8092	-3.00408	0.440947	-6.8128	9.57197e-12	1.23924e-10
Krt6b	5.71452	-5.94576	2.13726	-2.78196	0.00540323	0.0166802
Igfbp6	119.122	-3.62783	0.863998	-4.19889	2.68226e-05	0.00013898
Cdkn1a	1612.75	-2.13451	0.310054	-6.88431	5.80692e-12	7.718e-11
Cxcl13	261.096	-4.07429	0.448862	-9.07693	1.11676e-19	3.0766e-18
Prph	246.132	-4.59504	1.78007	-2.58138	0.00984056	0.0282507
Thbs2	4529.24	-4.2484	0.174229	-24.384	2.52664e-131	3.95368e-128
Smoc2	9526.07	-2.73063	0.208218	-13.1143	2.72801e-39	2.23108e-37
Calcr	31.6267	-2.45794	0.653123	-3.76335	0.000167649	0.000737179
Glp1r	6.16697	-6.05602	1.94019	-3.12136	0.00180017	0.00627279
Cryaa	6.83587	-6.20442	1.93828	-3.201	0.00136952	0.00492908
Xdh	119.271	-3.72439	0.5565	-6.69252	2.19366e-11	2.73299e-10
Vit	100.29	-2.33181	0.413188	-5.64346	1.66671e-08	1.4231e-07
Nrxn1	287.622	-3.54372	0.361221	-9.8104	1.01568e-22	3.45009e-21
Adcyap1	40.1811	-3.24228	1.06942	-3.03181	0.00243089	0.00820031
Syt4	61.4871	-2.98476	0.661853	-4.50969	6.49211e-06	3.71213e-05
Col11a2	7784.7	-5.1019	0.257821	-19.7885	3.73708e-87	1.51236e-84
Tap2	98.1823	-2.48523	0.9576	-2.59527	0.00945168	0.027271
Gfra3	292.855	-2.13231	0.26108	-8.16727	3.15446e-16	6.52923e-15
Aif1	96.0231	-2.5811	0.590618	-4.37016	1.24153e-05	6.80234e-05
Ltb	76.2679	-2.38946	0.96636	-2.47264	0.0134121	0.0370145
Tnf	41.7204	-2.86626	1.00828	-2.84273	0.00447287	0.0141017
Lama3	214.435	-2.57656	0.437975	-5.88289	4.03153e-09	3.7988e-08
Nr3c1	2360.9	-2.65566	0.113385	-23.4216	2.57366e-121	3.35605e-118
Myot	127.347	-3.21007	0.441196	-7.27585	3.44235e-13	5.27063e-12
Ppp2r2b	321.752	-2.28095	0.254157	-8.97455	2.84522e-19	7.58899e-18
Dpysl3	13989.6	-2.09161	0.113824	-18.3757	2.05488e-75	6.60716e-73
Grp	20.7001	-3.21413	0.997974	-3.22066	0.00127896	0.00463554
Lox	14934.1	-4.38151	0.147205	-29.7647	1.11885e-194	5.25232e-191
Sall3	86.7632	-2.24487	0.429119	-5.23134	1.68286e-07	1.25397e-06
Il17b	147.572	-4.05358	1.34938	-3.00404	0.0026642	0.00888394
Slc27a6	345.75	-2.05706	0.253906	-8.10166	5.42152e-16	1.09796e-14
Cbln2	383.157	-3.25697	0.218145	-14.9303	2.0945e-50	2.70122e-48
Anxa1	1303.97	-4.79473	0.15881	-30.1917	3.04815e-200	2.38487e-196
Ms4a7	53.0275	-3.41219	0.924715	-3.68999	0.000224264	0.000959172
Ms4a6d	110.039	-2.45625	0.343981	-7.14066	9.28836e-13	1.35836e-11
Ms4a2	16.6473	-2.99914	1.2533	-2.393	0.016711	0.0449303
Gna14	128.272	-3.05718	0.411478	-7.42976	1.08793e-13	1.77086e-12
Ankrd22	15.2843	-4.11369	1.33824	-3.07396	0.00211237	0.00722237
Fas	69.7006	-2.62247	0.52628	-4.98304	6.25941e-07	4.26352e-06
Ankrd1	69.6871	-4.54552	0.821633	-5.5323	3.1606e-08	2.58396e-07
Il33	114.072	-3.84967	0.577859	-6.66195	2.70218e-11	3.3242e-10
Aldh3b1	76.1871	-2.09411	0.451	-4.64326	3.42951e-06	2.06298e-05
Apba1	447.678	-3.84753	0.237116	-16.2264	3.28373e-59	6.36989e-57
Papss2	1538.92	-5.3184	0.188575	-28.2031	5.35818e-175	1.79667e-171
Kcnk4	25.315	-2.63325	0.861652	-3.05605	0.0022427	0.00762799
Plce1	1660.62	-2.01236	0.181816	-11.0681	1.79151e-28	8.8527e-27
Tll2	51.0469	-4.4954	1.11715	-4.02398	5.72229e-05	0.000277393
Msr1	92.2616	-2.49092	0.496774	-5.01418	5.32588e-07	3.66273e-06
Gfra1	3518.98	-2.28168	0.119116	-19.1551	8.77655e-82	3.16928e-79
Bhlhe22	105.648	-2.88287	0.483851	-5.95818	2.55062e-09	2.47185e-08
Cbr2	104.7	-2.2883	0.609228	-3.75607	0.000172602	0.00075683
Cd7	22.234	-7.90652	1.493	-5.29574	1.18535e-07	9.05092e-07
Rab40b	328.024	-3.06184	0.248933	-12.2999	9.07249e-35	6.15461e-33
Loxl4	396.651	-4.74069	0.455124	-10.4163	2.08982e-25	8.51602e-24
Cnnm1	180.021	-2.4386	0.28501	-8.55618	1.1667e-17	2.74947e-16
Kazald1	363.277	-2.31148	0.319244	-7.24051	4.47014e-13	6.72584e-12
Dnase1l3	7.27776	-6.29518	1.85892	-3.38648	0.000707958	0.00272458
Itga7	316.026	-4.00815	0.366481	-10.9368	7.68327e-28	3.60684e-26
Pmel	198.568	-3.06436	0.417	-7.34858	2.00323e-13	3.14303e-12
Agap2	1354.87	-2.18036	0.199975	-10.9031	1.11341e-27	5.18533e-26
St8sia5	8.11722	-6.4524	1.90589	-3.3855	0.000710485	0.00273251
Adgra1	17.9174	-3.82818	1.47886	-2.58861	0.00963641	0.0277291
Ifitm5	674.79	-4.67134	0.822741	-5.67778	1.36456e-08	1.18451e-07
Fgf14	45.5131	-3.23193	0.656943	-4.91965	8.67004e-07	5.74705e-06
Map3k7cl	61.8028	-9.38079	1.2892	-7.27643	3.42759e-13	5.25146e-12
Fam20c	468.527	-2.14332	0.295307	-7.25793	3.93045e-13	5.96738e-12
Prkar1b	1455.78	-2.29753	0.156645	-14.6671	1.04786e-48	1.28771e-46
Casp12	56.9735	-4.07745	0.853795	-4.77568	1.79099e-06	1.12793e-05
Sntg1	6.38075	-6.10594	2.17024	-2.81348	0.00490086	0.015303
Msc	1006.89	-2.1208	0.354387	-5.98441	2.17176e-09	2.12841e-08
Gsta3	17.9615	-2.20815	0.892513	-2.47408	0.0133579	0.0368997
Cps1	17.0192	-3.74409	1.36259	-2.74777	0.00600012	0.0182689
Col5a2	35333.6	-2.4854	0.115124	-21.5889	2.28386e-103	1.84851e-100
Col3a1	207498	-2.30547	0.12922	-17.8415	3.36796e-71	9.64059e-69
Ecrg4	37.0958	-8.64465	1.5045	-5.74586	9.14559e-09	8.18708e-08
Slc9a2	234.99	-6.18697	1.09414	-5.65464	1.56177e-08	1.34278e-07
Il1rl1	111.867	-2.2907	0.379798	-6.03137	1.62575e-09	1.61762e-08
Il18r1	12.4159	-4.13735	1.47981	-2.79586	0.00517625	0.0160519
Il1r1	715.029	-2.24843	0.150692	-14.9207	2.41704e-50	3.10015e-48
Npas2	92.1412	-2.54763	0.443505	-5.74431	9.22977e-09	8.253e-08
2010300C02Rik	215.581	-2.01984	0.273841	-7.37596	1.63161e-13	2.59466e-12
Mstn	263.26	-2.19396	0.349454	-6.27825	3.42413e-10	3.65489e-09
Tmeff2	586.5	-3.40918	0.354907	-9.60582	7.55528e-22	2.41604e-20
Wnt10a	128.387	-2.45454	0.347582	-7.06175	1.64415e-12	2.33746e-11
Igfbp5	54079	-2.06531	0.138683	-14.8923	3.69588e-50	4.71466e-48
Slc16a14	28.46	-2.59658	0.717203	-3.62043	0.000294114	0.00122968
Htr2b	25.2728	-2.46324	1.0372	-2.37489	0.0175542	0.0468325
Nppc	53.9903	-4.46092	0.81754	-5.45651	4.85582e-08	3.87421e-07
Ecel1	74.4108	-2.4872	0.596004	-4.17314	3.00437e-05	0.00015424
Chrnd	242.564	-2.20832	0.28617	-7.71681	1.19276e-14	2.12416e-13
Efhd1	72.3595	-2.29674	0.544977	-4.21439	2.50454e-05	0.000130174
Snorc	46.1134	-6.50376	1.11001	-5.85917	4.65196e-09	4.34504e-08
Pdcd1	7.1347	-6.26635	1.93129	-3.24464	0.00117598	0.00430082
Mlph	95.9248	-3.31976	0.44928	-7.38906	1.47867e-13	2.36265e-12
Klhl30	132.652	-2.80386	0.590849	-4.74548	2.08012e-06	1.29922e-05
Cdh7	111.214	-2.70724	0.480983	-5.62855	1.81731e-08	1.54438e-07
Serpinb8	57.8765	-3.80744	0.591402	-6.43798	1.21075e-10	1.37222e-09
Cfh	524.758	-3.544	0.356096	-9.95235	2.46303e-23	8.71981e-22
Tfcp2l1	85.8807	-2.32628	0.391922	-5.93557	2.92833e-09	2.8135e-08
Cacna1s	193.683	-4.13027	1.56023	-2.64721	0.00811593	0.0238599
Pkp1	362.679	-4.17882	0.342879	-12.1875	3.62566e-34	2.3444e-32
Tnnt2	1297.55	-3.94936	1.08706	-3.63307	0.000280071	0.00117494
Tnni1	1655.18	-3.74835	0.688834	-5.44158	5.28096e-08	4.19475e-07
Slc45a3	270.182	-2.05599	0.375096	-5.48123	4.22376e-08	3.39405e-07
Lrrn2	411.269	-2.0216	0.306411	-6.59768	4.17649e-11	4.99901e-10
Myog	3854.33	-2.29572	0.645413	-3.55698	0.000375149	0.00153406
Fam129a	1773.74	-2.53993	0.18659	-13.6123	3.38195e-42	3.17524e-40
Cnih3	52.5661	-3.08817	0.672417	-4.59264	4.37672e-06	2.58376e-05
Slamf9	31.4706	-2.84545	1.06983	-2.65971	0.0078207	0.023099
Dpt	794.172	-5.53197	0.389228	-14.2127	7.64689e-46	8.42665e-44
Atp1b1	964.833	-2.87716	0.202491	-14.2088	8.07436e-46	8.85614e-44
Sele	7.97889	-6.42745	1.84214	-3.48912	0.000484616	0.0019355
Irf6	1025.07	-2.20584	0.161651	-13.6457	2.14194e-42	2.05206e-40
Fcgr2b	42.3786	-2.58859	0.674332	-3.83876	0.000123659	0.000558716
Ccdc3	1056.54	-2.52413	0.190602	-13.243	4.95514e-40	4.1837e-38
Fmo4	10.249	-6.78947	1.84519	-3.67955	0.000233646	0.000995125
Mrc1	1281.7	-2.81498	0.21274	-13.232	5.73402e-40	4.82398e-38
Gad2	57.4489	-5.80553	0.968756	-5.99277	2.06302e-09	2.02777e-08
Lcn2	52.4587	-2.38876	0.815233	-2.93016	0.00338789	0.0110063
Kcnj3	90.1956	-2.05748	0.399963	-5.14417	2.68704e-07	1.93883e-06
Col5a1	43493.6	-2.0654	0.128257	-16.1036	2.40868e-58	4.28307e-56
Lamc3	302.638	-2.20168	0.252262	-8.72776	2.5976e-18	6.51398e-17
Traf1	78.6325	-3.62949	0.460373	-7.8838	3.17572e-15	5.96324e-14
Gsn	11319.3	-2.21581	0.200703	-11.0402	2.44427e-28	1.19619e-26
Neb	1699.38	-2.5085	0.229922	-10.9102	1.02982e-27	4.80555e-26
Itgb6	79.23	-2.33614	0.469429	-4.97656	6.47249e-07	4.38828e-06
Galnt3	60.2929	-2.20788	0.507573	-4.34988	1.36215e-05	7.41031e-05
Cybrd1	1083.61	-2.55106	0.157793	-16.1671	8.60292e-59	1.57756e-56
Zfp385b	462.509	-2.78479	0.200074	-13.9188	4.87108e-44	5.01465e-42
Hoxd8	780.873	-4.80097	0.371446	-12.9251	3.25062e-38	2.56897e-36
Chrna1	611.615	-3.85032	0.241676	-15.9318	3.81311e-57	6.53295e-55
Elf5	41.6789	-2.65457	0.56948	-4.66139	3.14083e-06	1.90249e-05
Pamr1	1626.44	-3.96947	0.273918	-14.4915	1.37213e-47	1.65162e-45
Gatm	803.907	-2.00703	0.208102	-9.64447	5.18806e-22	1.68429e-20
Fgf7	670.641	-2.18762	0.218409	-10.0162	1.29431e-23	4.7321e-22
Syt13	526.853	-2.32176	0.329524	-7.04578	1.84421e-12	2.60924e-11
Duoxa1	14.1453	-7.25418	1.65094	-4.39396	1.11302e-05	6.14122e-05
Creb3l1	3383.29	-4.80009	0.271036	-17.7102	3.49926e-70	9.66289e-68
F2	22.178	-2.75436	1.09871	-2.5069	0.0121797	0.03407
Hao1	9.90853	-6.74009	1.71469	-3.93079	8.46667e-05	0.000396271
Lamp5	28.0053	-3.33422	1.41128	-2.36255	0.0181496	0.0480929
Snap25	107.596	-2.04285	0.774252	-2.63848	0.00832775	0.0243883
Adam33	704.797	-2.29976	0.312326	-7.36334	1.79358e-13	2.83113e-12
Adra1d	45.148	-8.92817	1.36072	-6.56134	5.33249e-11	6.29599e-10
Rasgrp1	45.2595	-2.02669	0.74261	-2.72914	0.00634995	0.019207
Chgb	84.4621	-2.27459	0.649479	-3.50218	0.000461472	0.0018522
Slc27a2	20.7231	-2.20155	0.88119	-2.49838	0.0124764	0.0347962
Hdc	195.479	-2.41221	0.390845	-6.17178	6.75271e-10	6.97622e-09
Mal	75.3295	-4.76996	1.93358	-2.4669	0.0136287	0.0375506
Mall	233.498	-2.6683	0.345673	-7.71916	1.17097e-14	2.08852e-13
Il1b	32.5405	-3.11514	0.778995	-3.99893	6.36308e-05	0.000306242
Pcsk2	124.801	-3.4588	0.533455	-6.48378	8.94548e-11	1.02724e-09
Cst8	5.65432	-5.9311	2.01434	-2.94445	0.00323533	0.0105692
Stmn2	1449.03	-3.14778	0.568754	-5.53453	3.12066e-08	2.55666e-07
Nfatc2	871.578	-2.38436	0.248502	-9.59495	8.3957e-22	2.6775e-20
Car3	760.186	-3.15907	0.234291	-13.4835	1.95515e-41	1.78565e-39
Dok5	542.935	-2.55593	0.204883	-12.4751	1.02094e-35	7.26168e-34
Ntsr1	104.938	-3.69043	0.550627	-6.70224	2.05252e-11	2.56259e-10
Col9a3	7643	-3.65467	0.207047	-17.6514	9.92065e-70	2.67652e-67
Procr	242.025	-2.47247	0.328064	-7.53655	4.82565e-14	8.1312e-13
Pld1	563.728	-2.12183	0.193581	-10.9609	5.88791e-28	2.79194e-26
Postn	30786.6	-2.49557	0.0811223	-30.763	8.19529e-208	9.618e-204
Tm4sf1	556.322	-2.40555	0.166262	-14.4684	1.91752e-47	2.27313e-45
Kcnab1	223.265	-2.42311	0.392988	-6.16587	7.00957e-10	7.23202e-09
Ptpn22	34.1908	-3.36483	0.978219	-3.43975	0.000582256	0.00227892
Casq2	654.292	-3.6214	0.881377	-4.1088	3.97725e-05	0.000199304
Tbx15	5207.92	-2.45851	0.412881	-5.95453	2.60822e-09	2.52246e-08
Gask1b	1059.42	-2.73763	0.198043	-13.8234	1.84087e-43	1.85446e-41
Col11a1	19209.7	-2.04851	0.171226	-11.9638	5.50172e-33	3.39832e-31
Prss12	1629.74	-3.20149	0.260485	-12.2905	1.01861e-34	6.87034e-33
Mcub	87.6929	-2.17201	0.560277	-3.87666	0.000105898	0.000486619
Tlr2	529.964	-2.13343	0.26517	-8.04553	8.58701e-16	1.70232e-14
Sfrp2	28593.5	-2.50086	0.144016	-17.3652	1.51399e-67	3.86266e-65
Npy2r	33.1451	-4.56705	0.873649	-5.22757	1.71757e-07	1.2774e-06
Enpep	439.117	-5.90182	0.444068	-13.2903	2.63412e-40	2.2565e-38
Dkk2	5063.14	-2.16896	0.118909	-18.2404	2.4644e-74	7.7126e-72
Ptgfr	739.128	-5.3151	0.34935	-15.2143	2.84377e-52	3.99694e-50
Ifi44	39.4465	-5.03339	1.09906	-4.57973	4.65588e-06	2.73754e-05
Lmna	8920.28	-2.47121	0.202221	-12.2204	2.41995e-34	1.58221e-32
Ctsk	2525.35	-2.03934	0.146208	-13.9482	3.22451e-44	3.34892e-42
Myoz2	195.927	-4.92853	1.31954	-3.73503	0.000187694	0.000815984
Rorc	49.1397	-2.9258	0.526607	-5.55595	2.76101e-08	2.27871e-07
Gem	462.275	-2.98806	0.327091	-9.13525	6.52539e-20	1.82992e-18
Calb1	370.768	-5.40222	0.314676	-17.1676	4.64594e-66	1.17258e-63
Atp6v0d2	55.4163	-9.22335	1.32741	-6.9484	3.69464e-12	5.03897e-11
Nr4a3	248.29	-3.00399	0.536416	-5.60011	2.1422e-08	1.8013e-07
Brinp1	802.841	-2.50704	0.200404	-12.5099	6.58695e-36	4.71369e-34
Slc44a5	769.193	-2.8243	0.224388	-12.5867	2.50002e-36	1.82237e-34
Tnc	17501.9	-2.04729	0.18063	-11.3342	8.88628e-30	4.68716e-28
Svep1	3778.37	-2.51346	0.157476	-15.9609	2.39183e-57	4.1586e-55
Astn2	1007.32	-2.29042	0.21057	-10.8772	1.47985e-27	6.86463e-26
Bspry	49.5807	-2.43441	0.730098	-3.33436	0.00085495	0.0032299
2310002L09Rik	65.5955	-2.51567	0.993397	-2.53239	0.0113288	0.0319909
Dab1	690.062	-2.25654	0.212609	-10.6136	2.57684e-26	1.10776e-24
Lrrc38	31.1762	-3.41177	0.917294	-3.71939	0.000199704	0.000863568
Pramef12	10.4874	-3.86148	1.52958	-2.52453	0.0115853	0.0326133
Podn	438.252	-2.15197	0.261596	-8.2263	1.9309e-16	4.07206e-15
Tnfrsf8	20.6189	-3.33865	1.05921	-3.15201	0.00162148	0.00572237
Epha8	182.972	-2.50455	0.429578	-5.83025	5.53452e-09	5.11845e-08
Cyp4b1	15.0703	-7.34515	1.63238	-4.49965	6.80645e-06	3.87864e-05
Pax7	591.445	-2.50615	0.351321	-7.13351	9.78392e-13	1.42905e-11
Pla2g2f	16.9825	-7.51761	1.56868	-4.79231	1.64869e-06	1.04477e-05
Alpl	5213.74	-3.54726	0.221632	-16.0052	1.17623e-57	2.06033e-55
Fabp3	253.34	-2.18859	0.284023	-7.70566	1.30168e-14	2.30763e-13
Sema3c	1998.91	-2.4646	0.205166	-12.0127	3.04746e-33	1.91257e-31
Adgrb2	4317.45	-2.10266	0.240519	-8.7422	2.2861e-18	5.75126e-17
Hpca	192.45	-2.9159	0.308009	-9.46694	2.88174e-21	8.80731e-20
Csmd2	72.6687	-2.83657	0.660838	-4.29239	1.76758e-05	9.43997e-05
Tekt2	698.852	-2.40501	0.373665	-6.43629	1.22428e-10	1.38422e-09
Casz1	355.316	-3.66396	0.333677	-10.9806	4.73986e-28	2.25667e-26
Angptl7	137.783	-3.71335	0.480585	-7.72673	1.10343e-14	1.97106e-13
Sorcs2	4662.07	-2.25458	0.110159	-20.4665	4.28008e-93	2.51155e-90
Htra3	402.167	-2.29901	0.385306	-5.96672	2.42075e-09	2.35376e-08
Plb1	18.6081	-7.64898	1.49663	-5.11079	3.20808e-07	2.29084e-06
Fosl2	2198.9	-2.45911	0.289881	-8.48317	2.19147e-17	5.02817e-16
Cgref1	311.997	-3.50674	0.357376	-9.81246	9.9517e-23	3.38531e-21
Fam114a1	3344.89	-2.00243	0.120357	-16.6375	3.73002e-62	8.25953e-60
Sel1l3	456.771	-2.43759	0.321464	-7.58277	3.38261e-14	5.78692e-13
Rhoh	54.7666	-2.79889	0.557258	-5.02262	5.09726e-07	3.52202e-06
Tec	249.982	-2.15524	0.460459	-4.68064	2.8598e-06	1.74487e-05
Slc10a4	33.6222	-2.38883	1.00543	-2.37592	0.0175053	0.0467181
Ambn	148.4	-5.22538	0.474077	-11.0222	2.9864e-28	1.4453e-26
Ibsp	13041	-12.3377	0.948251	-13.011	1.05885e-38	8.4535e-37
Dmp1	75.1937	-4.27216	0.78353	-5.45246	4.96788e-08	3.95946e-07
Gpat3	54.7632	-2.63746	0.645005	-4.08905	4.33147e-05	0.000215216
Slc10a6	12.9792	-4.63696	1.39024	-3.33537	0.000851873	0.00322035
Bmp3	875.442	-3.53729	0.646341	-5.47279	4.42994e-08	3.55364e-07
Crybb1	20.4268	-3.32873	1.02431	-3.24973	0.00115514	0.00423449
Alb	39.4008	-3.42218	0.92479	-3.70049	0.00021518	0.000924697
Cxcl5	59.6404	-3.05831	0.538363	-5.68076	1.34097e-08	1.16618e-07
P2rx7	132.245	-2.9032	0.446683	-6.49946	8.06074e-11	9.33408e-10
Medag	350.406	-3.03629	0.339651	-8.93946	3.91083e-19	1.03723e-17
Wnt16	72.3788	-3.50718	0.733823	-4.77933	1.75884e-06	1.10948e-05
Eln	16868.9	-3.77529	0.217231	-17.3791	1.18737e-67	3.06262e-65
Lmod2	15.8851	-4.4981	1.35553	-3.31834	0.000905556	0.00340029
Irf5	172.29	-2.12872	0.380933	-5.58819	2.29452e-08	1.92003e-07
Gpnmb	62.5465	-2.82665	0.562562	-5.02461	5.04465e-07	3.48875e-06
Npy	41.9373	-2.75988	1.02387	-2.69553	0.00702767	0.0210239
Hoxa1	36.8075	-2.4412	0.783625	-3.11526	0.00183782	0.00639168
Dbpht2	15.8656	-4.16325	1.13053	-3.68255	0.000230914	0.000984739
Tgfa	383.297	-2.08052	0.290602	-7.15933	8.10734e-13	1.19308e-11
Gkn3	9.78564	-4.82019	1.61792	-2.97925	0.00288956	0.00956073
Prok2	10.6019	-4.33269	1.52049	-2.84953	0.00437842	0.0138393
Gxylt2	7762.24	-2.06516	0.14471	-14.271	3.31824e-46	3.7266e-44
Cntn6	308.15	-2.45463	0.392993	-6.24598	4.21143e-10	4.44473e-09
Bhlhe40	595.685	-2.60266	0.302883	-8.59296	8.47545e-18	2.0176e-16
Ret	260.595	-3.23285	0.402023	-8.04145	8.87798e-16	1.75555e-14
Mfap5	236.972	-4.30141	0.446764	-9.62793	6.09476e-22	1.96236e-20
Clec4a2	94.0498	-2.69312	0.3781	-7.12277	1.05782e-12	1.53646e-11
Clec2d	187.268	-2.37591	0.36627	-6.48676	8.77023e-11	1.00909e-09
Olr1	6.89239	-6.21581	1.9351	-3.21214	0.00131748	0.00476263
Emp1	13364.1	-2.96235	0.104887	-28.2432	1.72576e-175	6.75116e-172
Grin2b	240.495	-6.08344	2.0768	-2.92924	0.0033979	0.0110342
Mgp	528.916	-4.23185	0.279945	-15.1167	1.25677e-51	1.72508e-49
Erp27	7.12731	-6.26489	1.98703	-3.1529	0.00161658	0.00570764
Rerg	576.698	-2.68083	0.218322	-12.2793	1.17061e-34	7.87295e-33
Ptpro	131.452	-2.01891	0.371544	-5.43385	5.51518e-08	4.37043e-07
Slco1c1	17.3066	-3.57206	1.10564	-3.23076	0.00123463	0.0044922
Slco1a4	10.3104	-6.79721	2.33677	-2.90881	0.00362813	0.0116881
Timp4	11.9874	-3.20299	1.22194	-2.62124	0.00876106	0.0255104
Klrb1c	8.34367	-6.49234	2.47091	-2.62751	0.00860111	0.0250758
Pianp	767.629	-2.28609	0.195024	-11.7221	9.81907e-32	5.71894e-30
Ckm	23.299	-6.10289	1.90209	-3.20852	0.0013342	0.00481641
Ttyh1	290.478	-2.20352	0.318126	-6.92656	4.31203e-12	5.83354e-11
Csrp3	165.175	-5.45085	0.680013	-8.0158	1.09419e-15	2.1456e-14
Slc7a10	145.492	-2.49	0.491333	-5.06784	4.02358e-07	2.82336e-06
Pcsk6	2558.62	-2.73715	0.16887	-16.2086	4.38141e-59	8.36102e-57
Fam189a1	612.234	-2.9088	0.255105	-11.4023	4.06991e-30	2.19103e-28
Tyrobp	301.859	-2.07878	0.470188	-4.42117	9.81678e-06	5.47315e-05
Acan	4198.91	-4.96622	0.202966	-24.4682	3.21842e-132	5.39591e-129
Sytl2	1166.88	-2.00916	0.167761	-11.9764	4.72561e-33	2.94216e-31
Calcb	15.4969	-7.38505	1.5351	-4.81078	1.50343e-06	9.59187e-06
Calca	98.9545	-2.23965	0.690209	-3.24488	0.001175	0.00429789
Mylpf	2741.98	-4.11404	0.452652	-9.08875	1.00183e-19	2.76973e-18
Plekhb1	196.683	-3.17256	0.347664	-9.12536	7.14953e-20	2.00017e-18
Sult1a1	74.7342	-3.19053	0.668132	-4.7753	1.79443e-06	1.12979e-05
Nupr1	110.007	-4.71846	0.654346	-7.21096	5.55599e-13	8.30638e-12
Trat1	4.54933	-5.61705	2.16175	-2.59838	0.00936652	0.0270652
Cox6a2	66.031	-5.59797	1.05319	-5.31527	1.06499e-07	8.16906e-07
Lyve1	287.538	-4.96846	0.615972	-8.06604	7.26155e-16	1.44935e-14
Itgax	10.2597	-6.78987	2.38594	-2.84578	0.0044303	0.0139863
Fgf21	11.1682	-6.91296	1.65794	-4.1696	3.05134e-05	0.0001565
Cpxm2	256.842	-2.73131	0.339332	-8.04909	8.34132e-16	1.65641e-14
Art1	98.3625	-2.95187	0.516595	-5.71408	1.10298e-08	9.71084e-08
Mrgprf	108.444	-4.08367	0.856563	-4.7675	1.86524e-06	1.17155e-05
Ano1	870.91	-2.62751	0.214314	-12.2601	1.48316e-34	9.91815e-33
Slc6a14	19.4238	-7.71086	1.47874	-5.21449	1.84324e-07	1.36524e-06
Tnni2	230.691	-2.11977	0.338542	-6.26147	3.81375e-10	4.04868e-09
Igsf1	186.742	-2.34265	0.305881	-7.65871	1.87804e-14	3.28965e-13
Gpc4	3686.27	-2.34288	0.114523	-20.4578	5.12167e-93	2.93209e-90
Arhgef6	571.691	-2.20655	0.194587	-11.3397	8.34365e-30	4.41086e-28
Fgf16	28.0295	-5.35378	1.11925	-4.78337	1.7238e-06	1.08883e-05
Tnmd	216.822	-5.85139	0.517112	-11.3155	1.09942e-29	5.7092e-28
Srpx2	334.713	-3.13077	0.280834	-11.1481	7.31256e-29	3.66753e-27
Chrdl1	747.722	-2.05449	0.334048	-6.1503	7.73389e-10	7.94094e-09
Glt28d2	42.478	-2.28878	0.60073	-3.81	0.000138965	0.000621174
Il13ra2	6.18651	-6.06038	1.94956	-3.10859	0.00187983	0.00653004
Dmrtc1a	20.944	-2.14172	0.819268	-2.61419	0.00894395	0.0259753
Gpm6b	1459.19	-2.29299	0.152138	-15.0718	2.48202e-51	3.32903e-49
Gabrq	19.7991	-3.27903	1.13336	-2.89318	0.00381359	0.0122302
Bgn	17192.9	-2.14509	0.157252	-13.6411	2.28126e-42	2.1591e-40
Bmx	51.5829	-2.11166	0.788855	-2.67686	0.00743151	0.0220745
Plxnb3	106.362	-3.60758	0.482742	-7.4731	7.83302e-14	1.29476e-12
Gas6	1194.66	-2.25719	0.221271	-10.201	1.96236e-24	7.5882e-23
Myom2	269.746	-7.04434	1.8254	-3.85907	0.000113818	0.00051824
Pdgfrl	576.334	-2.83729	0.224189	-12.6558	1.03878e-36	7.66736e-35
Scrg1	43.8552	-3.51446	0.922968	-3.80778	0.00014022	0.00062595
Nr3c2	208.494	-4.04145	0.367187	-11.0065	3.5541e-28	1.71298e-26
Il34	17.1338	-3.99687	1.32057	-3.02663	0.002473	0.00833161
Mt3	7.70755	-6.37711	1.86152	-3.42575	0.000613114	0.00238736
Cntnap4	178.193	-5.77273	0.578132	-9.98513	1.77072e-23	6.38438e-22
Pllp	18.2775	-3.64728	1.34821	-2.70527	0.00682491	0.0204848
Cdh13	740.942	-3.24475	0.255683	-12.6905	6.67403e-37	5.02093e-35
Comp	87.3897	-4.13438	0.913673	-4.52501	6.03934e-06	3.47185e-05
Pgr	20.9817	-2.56841	0.888236	-2.89158	0.0038331	0.0122829
Bean1	202.381	-2.49708	0.447739	-5.57708	2.4459e-08	2.03582e-07
Rrad	231.386	-2.50038	0.439692	-5.68667	1.2954e-08	1.12823e-07
Smpd3	3293.16	-5.96454	0.298611	-19.9743	9.22217e-89	4.00857e-86
Gpr83	78.0751	-5.83027	0.888572	-6.5614	5.33066e-11	6.29599e-10
Izumo1r	17.9702	-3.12412	1.06347	-2.93765	0.00330707	0.0107855
Vstm5	118.674	-2.02757	0.403768	-5.02162	5.12364e-07	3.53712e-06
Acta1	2614.86	-5.06078	0.879517	-5.75405	8.71318e-09	7.84186e-08
Pou2f3	17.867	-4.67222	1.28351	-3.6402	0.000272422	0.0011449
Cryab	452.591	-2.89897	0.485077	-5.97632	2.28236e-09	2.22565e-08
Plet1	21.6719	-3.57499	1.20136	-2.9758	0.00292227	0.00965942
Tagln	1213.12	-2.94197	0.211728	-13.895	6.78849e-44	6.9278e-42
Bmp5	1464.8	-2.19607	0.156806	-14.005	1.45342e-44	1.5298e-42
Aqp9	15.74	-3.88029	1.37437	-2.82333	0.00475275	0.0148961
Calml4	83.4689	-3.91163	0.531139	-7.3646	1.77672e-13	2.8083e-12
Tent5a	1079.06	-5.46816	0.242692	-22.5312	2.05088e-112	2.00576e-109
Htr3a	114.394	-2.2711	0.433181	-5.24285	1.58117e-07	1.18346e-06
Nnmt	182.635	-2.90464	0.704135	-4.12512	3.70545e-05	0.000187042
Thsd4	4138.24	-3.00437	0.100688	-29.8385	1.23605e-195	7.25315e-192
Celf6	18.7139	-4.74157	1.26897	-3.73656	0.000186556	0.000811947
Col12a1	19633	-3.17838	0.113727	-27.9474	7.09549e-172	2.08182e-168
Mlip	43.6573	-3.43539	0.924119	-3.71748	0.000201221	0.000869809
Rasgrf1	43.2053	-3.34385	1.31021	-2.55215	0.0107059	0.0304373
Fam83b	25.8908	-2.65779	1.02893	-2.58307	0.00979251	0.0281437
Tbx18	2401.6	-2.28661	0.219664	-10.4096	2.24171e-25	9.11916e-24
Nt5e	776.221	-3.95569	0.244176	-16.2002	5.02818e-59	9.44171e-57
Clstn2	716.29	-3.37878	0.192217	-17.5779	3.63702e-69	9.70092e-67
Cspg5	433.069	-3.42161	0.276684	-12.3665	3.96764e-35	2.73907e-33
Dclk3	300.634	-2.83471	0.277938	-10.1991	2.00163e-24	7.72733e-23
Stac	229.378	-3.87964	0.491176	-7.89868	2.81878e-15	5.33568e-14
Arpp21	565.126	-3.01751	0.438253	-6.88532	5.76594e-12	7.67658e-11
Hhatl	17.5953	-3.80231	0.97656	-3.89357	9.87779e-05	0.00045676
Slco2a1	909.149	-2.366	0.247037	-9.57749	9.94302e-22	3.15809e-20
Cpne4	85.3669	-4.15152	0.631339	-6.57575	4.84099e-11	5.74458e-10
Pygm	380.438	-2.20069	0.292779	-7.51654	5.62429e-14	9.40936e-13
Colgalt2	536.094	-2.13752	0.272506	-7.84393	4.36667e-15	8.08315e-14
Mansc1	69.1106	-2.04951	0.417818	-4.90528	9.32962e-07	6.15299e-06
Sbspon	123.523	-3.32053	0.464914	-7.14224	9.18253e-13	1.34456e-11
Folr2	40.0138	-3.22789	0.764871	-4.22018	2.44108e-05	0.000127185
Ablim3	925.58	-3.66151	0.386799	-9.46617	2.9029e-21	8.86046e-20
P2ry2	38.0084	-2.93868	0.936076	-3.13936	0.00169318	0.00594059
Cspg4	2475.01	-2.5708	0.187253	-13.729	6.80599e-43	6.65626e-41
Itgbl1	57.7086	-3.80122	0.89676	-4.23884	2.24679e-05	0.000117821
Rbm11	51.1935	-3.54259	0.836934	-4.23282	2.30781e-05	0.000120778
Lipi	101.553	-10.0972	1.28139	-7.87994	3.27532e-15	6.13554e-14
Resp18	7.41133	-6.32131	2.51461	-2.51383	0.0119427	0.0334748
Cntnap3	9.6298	-6.69861	1.72948	-3.8732	0.000107415	0.000492525
Mgll	474.147	-2.61902	0.323134	-8.10505	5.27255e-16	1.07057e-14
Myh2	6.58354	-6.14986	2.56834	-2.39449	0.0166434	0.0447639
Tpsg1	19.4734	-5.83091	1.47624	-3.94985	7.82003e-05	0.000369394
Mamdc2	179.014	-2.9415	0.446838	-6.58292	4.61283e-11	5.48492e-10
S100b	167.279	-5.93208	0.621839	-9.53959	1.43404e-21	4.48199e-20
Tnxb	77.0121	-3.38973	0.933255	-3.63215	0.000281065	0.0011787
Plppr5	33.5004	-8.49769	1.41299	-6.01399	1.81013e-09	1.79196e-08
Palmd	548.803	-2.28428	0.264152	-8.64761	5.25907e-18	1.28051e-16
Prss35	2646.66	-3.48449	0.163117	-21.3619	3.02122e-101	2.14891e-98
Otud7a	36.5624	-2.06102	0.681258	-3.02532	0.00248368	0.00836398
Casp4	15.0927	-4.41802	1.34724	-3.27932	0.00104056	0.00385938
Cplx1	38.2902	-2.95507	0.736047	-4.01478	5.95005e-05	0.000287661
Gabrb3	304.418	-2.51191	0.36818	-6.82253	8.94533e-12	1.16388e-10
Adra2a	456.959	-2.08954	0.319219	-6.54579	5.91834e-11	6.96317e-10
Egr3	341.577	-2.36588	0.475198	-4.97873	6.40039e-07	4.34568e-06
Npbwr1	7.52064	-6.34186	1.84766	-3.43237	0.000598324	0.00233641
Tlr13	74.8451	-2.06369	0.574057	-3.59493	0.000324483	0.00134658
B3galt2	53.2219	-2.82945	0.95581	-2.96027	0.00307373	0.0101003
Kcnk10	22.4205	-3.08689	1.15968	-2.66184	0.00777146	0.0229651
Rxfp1	66.9632	-2.67196	0.604605	-4.41934	9.9001e-06	5.51436e-05
Galnt17	805.385	-2.11154	0.185283	-11.3963	4.36399e-30	2.33866e-28
Fstl5	44.7918	-4.05972	1.18924	-3.41371	0.000640854	0.00248753
Tspan8	168.638	-2.79961	0.447804	-6.25187	4.05577e-10	4.29202e-09
Tmem63c	6.92877	-6.22449	1.92248	-3.23775	0.00120478	0.00439409
Flvcr2	176.888	-2.00643	0.274416	-7.31164	2.63905e-13	4.09952e-12
Jdp2	851.292	-2.42706	0.35858	-6.76855	1.30083e-11	1.65941e-10
Sdr42e1	64.1025	-2.15645	0.533202	-4.04434	5.24713e-05	0.000256264
Tmem132d	428.377	-2.0695	0.252445	-8.19781	2.44801e-16	5.12118e-15
Ramp1	275.939	-3.49408	0.33731	-10.3587	3.82264e-25	1.54167e-23
AI661453	274.024	-2.01825	0.214189	-9.42273	4.39504e-21	1.3108e-19
Kcnh5	15.7927	-4.92113	1.3246	-3.71517	0.000203067	0.000876818
Slc41a2	270.061	-2.11066	0.285424	-7.39482	1.41598e-13	2.27177e-12
Cd300ld	10.2126	-6.7838	1.74464	-3.88836	0.000100925	0.000465494
Pcdh11x	171.565	-2.66631	0.343645	-7.7589	8.56661e-15	1.53963e-13
Scn7a	32.3143	-3.55923	1.02782	-3.46289	0.000534407	0.00211101
Nrip3	43.0799	-4.4794	0.855587	-5.23547	1.64563e-07	1.22896e-06
Larp6	287.951	-2.79256	0.331042	-8.43565	3.29367e-17	7.47669e-16
Mdga2	197.888	-2.04324	0.336341	-6.07491	1.24058e-09	1.24766e-08
Ttc22	49.7557	-4.23405	0.825476	-5.12923	2.90935e-07	2.08961e-06
Cebpa	505.839	-2.21505	0.231308	-9.57617	1.00711e-21	3.19446e-20
Hrh2	24.573	-5.15907	1.15073	-4.48331	7.34936e-06	4.16878e-05
Otoa	51.5176	-2.32569	0.610627	-3.8087	0.000139701	0.000623988
Htr2a	103.516	-3.47175	0.469309	-7.39758	1.38684e-13	2.23112e-12
Dpp4	163.009	-2.53563	0.442981	-5.72402	1.04032e-08	9.18677e-08
Ccl5	5.03663	-5.76385	2.06266	-2.79438	0.00519995	0.0161212
Fam167a	363.112	-2.30882	0.29327	-7.87269	3.47096e-15	6.49684e-14
Brinp3	91.6246	-2.12115	0.507778	-4.17732	2.94958e-05	0.000151659
Mitf	230.979	-2.09835	0.305072	-6.87821	6.061e-12	8.0375e-11
Abi3bp	1289.85	-5.00602	0.213844	-23.4097	3.40104e-121	4.20154e-118
Hpse	467.578	-2.14932	0.203305	-10.5719	4.02172e-26	1.70393e-24
Adrb1	75.9576	-2.6325	0.549084	-4.79435	1.63205e-06	1.03534e-05
Sgcg	157.938	-2.77616	0.766858	-3.62017	0.000294405	0.00123068
Ccl7	25.4883	-8.10321	1.4331	-5.65434	1.5645e-08	1.34414e-07
Ccl2	75.7866	-3.17601	0.546763	-5.80876	6.29376e-09	5.77285e-08
Prdm8	41.3607	-3.08615	0.941522	-3.27783	0.0010461	0.00387632
Krt17	301.083	-4.57791	0.335971	-13.6259	2.80829e-42	2.64723e-40
Ky	109.211	-3.75036	0.471725	-7.9503	1.86057e-15	3.58256e-14
Lrfn5	203.883	-2.56776	0.383135	-6.70198	2.05617e-11	2.56579e-10
Acta2	10008.1	-2.14466	0.412448	-5.19984	1.99456e-07	1.47036e-06
Tmprss11b	20.7895	-7.80921	1.4783	-5.28255	1.27397e-07	9.68976e-07
Ripor2	564.596	-3.29504	0.199631	-16.5057	3.34047e-61	7.12796e-59
Phf24	404.829	-3.55562	0.346893	-10.2499	1.18441e-24	4.6257e-23
Dgkb	164.181	-2.58922	0.533044	-4.85742	1.18923e-06	7.70452e-06
Cd200r3	4.03722	-5.44512	2.27987	-2.38834	0.0169246	0.0454108
Rorb	56.3043	-2.3158	0.587551	-3.94144	8.09945e-05	0.000380906
Arhgap36	132.448	-3.7382	0.399519	-9.35675	8.22287e-21	2.41561e-19
Pdzrn4	236.181	-2.08169	0.299205	-6.95739	3.46624e-12	4.74124e-11
Igfbp7	326.893	-2.54351	0.306671	-8.29393	1.09563e-16	2.36801e-15
Fstl4	39.6754	-3.28106	0.951456	-3.44846	0.000563797	0.00221406
Slc2a13	631.119	-2.32676	0.225577	-10.3147	6.04719e-25	2.41394e-23
Slc18a1	31.0519	-2.36286	0.848636	-2.7843	0.00536432	0.0165712
Csgalnact1	608.146	-3.06771	0.195644	-15.6801	2.07006e-55	3.35093e-53
P2ry13	66.9086	-2.01475	0.679478	-2.96515	0.00302537	0.00995535
Arsi	639.845	-4.01297	0.36104	-11.115	1.06021e-28	5.29471e-27
Pcdh8	152.145	-2.00333	0.397511	-5.03969	4.66298e-07	3.24294e-06
Npy1r	164.759	-4.21879	0.354004	-11.9173	9.61191e-33	5.84484e-31
Lum	10617	-3.24622	0.180319	-18.0026	1.85724e-72	5.51812e-70
Rnf39	23.2123	-3.6831	0.969498	-3.79898	0.000145294	0.000647125
Cdh8	293.512	-3.31243	0.431775	-7.67165	1.69795e-14	2.98981e-13
Adamts2	3533.61	-2.88077	0.154364	-18.6622	1.00455e-77	3.41723e-75
Fxyd1	347.736	-2.47049	0.35409	-6.977	3.01546e-12	4.14882e-11
Fgf1	75.4156	-2.69609	0.501734	-5.37353	7.72079e-08	6.01668e-07
Dpp10	50.7959	-4.07137	0.850857	-4.78502	1.70973e-06	1.08082e-05
Lpar3	108.808	-2.89258	0.486197	-5.94939	2.6915e-09	2.59658e-08
Gjd4	61.9386	-2.11828	0.726143	-2.91716	0.0035323	0.0114201
C1qa	472.355	-2.22315	0.423642	-5.2477	1.54012e-07	1.15384e-06
C1qc	680.9	-2.18015	0.362884	-6.00784	1.88012e-09	1.85694e-08
C1ql2	8.69324	-6.55076	1.84542	-3.54973	0.000385623	0.00157415
Slc39a12	27.2137	-3.39663	0.925688	-3.6693	0.000243218	0.00103308
Inhbb	221.906	-2.67629	0.363435	-7.36389	1.78631e-13	2.82155e-12
Prr32	158.919	-5.08876	0.495416	-10.2717	9.45363e-25	3.71063e-23
Myom3	307.554	-3.76762	0.419081	-8.99019	2.46813e-19	6.62079e-18
Il22ra1	5.47217	-5.88407	2.06883	-2.84415	0.00445298	0.0140503
Krt80	69.5336	-4.08891	0.794394	-5.14721	2.64391e-07	1.91242e-06
Syn1	107.11	-2.04735	0.4923	-4.15874	3.20002e-05	0.000163534
Galnt6	68.668	-3.33002	0.517505	-6.43476	1.23671e-10	1.39625e-09
Traf3ip3	175.003	-2.33198	0.641383	-3.63586	0.000277053	0.00116333
Ccn3	210.651	-3.51374	0.347237	-10.1191	4.54359e-24	1.72848e-22
Enpp1	472.411	-4.59163	0.276646	-16.5975	7.26538e-62	1.59377e-59
Spon2	332.205	-2.39491	0.27604	-8.67593	4.10175e-18	1.00919e-16
Nmur2	31.2774	-5.50531	1.1168	-4.92953	8.24258e-07	5.49006e-06
Kcnh3	101.603	-2.84472	0.395619	-7.19054	6.45346e-13	9.54477e-12
Tnfrsf23	119.075	-2.63894	0.442315	-5.96621	2.42827e-09	2.3601e-08
Kcnk2	952.448	-2.07017	0.186696	-11.0885	1.4268e-28	7.09529e-27
Ptger2	56.024	-2.58125	0.788783	-3.27245	0.0010662	0.00394232
Slc16a9	251.204	-2.81451	0.353284	-7.96671	1.62955e-15	3.15323e-14
Tgm2	1441.95	-2.40748	0.156905	-15.3436	3.90739e-53	5.73215e-51
Vstm2l	36.5214	-2.14913	0.69154	-3.10774	0.00188523	0.00654588
Dusp8	292.843	-2.61757	0.370543	-7.06413	1.61624e-12	2.29918e-11
Tmem156	10.841	-4.36674	1.48982	-2.93106	0.00337813	0.0109776
Bank1	25.1505	-3.66909	1.36766	-2.68274	0.00730215	0.021737
Rflna	827.911	-2.28424	0.199112	-11.4721	1.82127e-30	1.00585e-28
Sh3rf3	408.155	-3.56172	0.273541	-13.0208	9.31936e-39	7.49123e-37
Slc24a2	50.5653	-2.74673	0.609159	-4.50906	6.51159e-06	3.72055e-05
Fkbp14	3485.11	-2.18067	0.145832	-14.9533	1.48124e-50	1.93153e-48
Hspb2	166.716	-4.12394	0.535355	-7.70318	1.32716e-14	2.35103e-13
Spon1	3378.65	-2.71589	0.19654	-13.8185	1.97069e-43	1.97675e-41
Cer1	13.0524	-2.9391	1.20984	-2.42932	0.0151272	0.0411433
Tapbpl	110.557	-2.06616	0.469268	-4.40295	1.06788e-05	5.91164e-05
Hrc	506.927	-3.59151	0.443993	-8.0891	6.01088e-16	1.2095e-14
Mical2	611.706	-2.37353	0.282847	-8.39157	4.79709e-17	1.07852e-15
Hoxa5	16.7851	-7.50031	1.51147	-4.96227	6.96729e-07	4.70202e-06
Hjv	404.354	-2.61183	0.385618	-6.7731	1.26048e-11	1.61056e-10
Parp12	666.138	-2.79052	0.165216	-16.8902	5.31485e-64	1.2475e-61
Srd5a2	65.8664	-2.76746	0.774876	-3.57149	0.00035495	0.00145983
Akap12	8086.47	-2.02153	0.137804	-14.6695	1.01024e-48	1.24802e-46
Atp6v0a4	24.4758	-8.0442	1.51404	-5.31306	1.07799e-07	8.26341e-07
Shank1	2116.88	-2.8423	0.180798	-15.7208	1.08863e-55	1.77447e-53
Trhr	8.63196	-6.54093	1.77523	-3.68455	0.000229108	0.000977573
Ephx1	142.226	-3.00242	0.397315	-7.55676	4.13247e-14	7.00342e-13
Lefty1	83.1433	-4.23383	0.753978	-5.61532	1.96199e-08	1.66192e-07
Bmp6	1109.07	-2.82463	0.258551	-10.9248	8.76919e-28	4.10839e-26
Cpa4	222.884	-2.27159	0.33123	-6.85804	6.98113e-12	9.18504e-11
Chad	191.439	-3.59637	0.426001	-8.44215	3.11544e-17	7.07896e-16
F13a1	872.329	-2.29173	0.250395	-9.15246	5.56541e-20	1.57009e-18
Nrn1	106.835	-4.2812	0.811213	-5.27753	1.3094e-07	9.93672e-07
Adgrg6	1255.06	-3.47527	0.153627	-22.6215	2.66232e-113	2.71696e-110
Camk1d	778.685	-2.18632	0.162701	-13.4377	3.63751e-41	3.25876e-39
Rlbp1	173.184	-3.69389	0.412056	-8.96455	3.11542e-19	8.30024e-18
Metrnl	450.981	-2.71872	0.278939	-9.74664	1.90672e-22	6.34815e-21
Rpl39l	102.382	-3.64962	0.862408	-4.2319	2.31729e-05	0.00012122
Pcsk1n	57.8608	-3.09634	0.756781	-4.09146	4.28668e-05	0.000213262
Fndc3b	5654.72	-2.04036	0.102671	-19.8729	6.9858e-88	2.92805e-85
Tnfsf10	14.5829	-3.30175	1.26747	-2.60499	0.0091878	0.0265946
Uts2r	10.2221	-6.7851	1.69741	-3.99734	6.40592e-05	0.000308177
Dusp10	736.536	-2.37926	0.243845	-9.75727	1.71712e-22	5.74954e-21
Col10a1	17.7235	-4.67345	1.35942	-3.43783	0.000586393	0.00229397
Cntn5	60.4055	-4.24861	0.677773	-6.26848	3.64579e-10	3.87563e-09
Calhm4	5.38403	-5.8598	2.02774	-2.88982	0.00385464	0.0123348
Atp8b1	215.707	-2.10517	0.26611	-7.91091	2.55512e-15	4.87592e-14
Mmd2	234.885	-2.86334	0.324426	-8.82587	1.08608e-18	2.79521e-17
Grin3a	714.978	-2.37963	0.246973	-9.63518	5.67928e-22	1.83615e-20
Mocos	22.135	-4.99269	1.17685	-4.24243	2.2111e-05	0.000116053
Ralyl	26.7521	-2.42903	0.817754	-2.97037	0.00297445	0.0098043
Cercam	1818.32	-2.06061	0.145669	-14.1459	1.97943e-45	2.13125e-43
Gabbr2	84.7122	-2.6362	0.437643	-6.02363	1.70547e-09	1.69191e-08
Fgl2	94.3064	-2.78735	0.428304	-6.50788	7.62182e-11	8.87398e-10
Gpr37	144.537	-2.84649	0.363551	-7.82969	4.89058e-15	8.99622e-14
Ptger4	169.896	-2.90412	0.355391	-8.1716	3.04337e-16	6.31042e-15
Stk32a	191.397	-2.239	0.32599	-6.86831	6.49658e-12	8.58603e-11
Deup1	4.59581	-5.63111	2.22416	-2.53179	0.0113481	0.032041
Gpr176	50.1049	-3.65361	0.715912	-5.10343	3.33548e-07	2.37388e-06
Hmx3	6.61367	-6.15633	2.6086	-2.36001	0.0182742	0.0483522
Kcns1	65.0939	-3.0056	0.877072	-3.42686	0.000610607	0.00237957
Fmo2	12.1285	-7.03201	1.63793	-4.29322	1.76097e-05	9.40683e-05
Fmo1	352.587	-4.44586	0.294757	-15.0831	2.09083e-51	2.82046e-49
Emp3	1718.09	-2.90906	0.264138	-11.0134	3.29397e-28	1.59087e-26
Sema3d	1356.02	-2.84384	0.201395	-14.1207	2.83082e-45	3.03401e-43
Nxph4	102.366	-2.87601	0.731776	-3.93017	8.48849e-05	0.000397054
5330417C22Rik	34.4291	-2.98244	0.948365	-3.14482	0.00166187	0.00584382
Cdh18	145.171	-2.35969	0.536496	-4.39834	1.0908e-05	6.0257e-05
Plekha4	294.437	-2.54492	0.377348	-6.74423	1.53838e-11	1.95077e-10
Ggt6	4.86029	-5.71262	2.09198	-2.73073	0.00631944	0.0191344
Lrfn2	138.883	-4.74165	1.3879	-3.41641	0.000634517	0.00246416
Matn1	1810.64	-10.8199	1.38852	-7.7924	6.57472e-15	1.19167e-13
Necab1	127.107	-2.88948	0.379277	-7.61839	2.56849e-14	4.44272e-13
Pitpnm3	161.711	-3.66781	0.52882	-6.93584	4.03816e-12	5.48199e-11
Slc26a7	796.244	-2.93104	0.227296	-12.8952	4.78737e-38	3.75817e-36
Abcb1a	57.2627	-2.53801	0.582724	-4.35542	1.32811e-05	7.23556e-05
Bace2	260.501	-2.3958	0.435569	-5.50038	3.78968e-08	3.05885e-07
Ppp1r14c	256.83	-2.48976	0.342268	-7.27429	3.48235e-13	5.3284e-12
Col16a1	7920.2	-2.96457	0.197643	-14.9997	7.37813e-51	9.78415e-49
Apobec2	242.854	-2.50868	0.380155	-6.59911	4.13631e-11	4.95597e-10
Kcna2	87.3641	-4.13614	0.453438	-9.12173	7.39361e-20	2.06599e-18
Cmtm5	128.298	-2.16729	0.471513	-4.59645	4.29744e-06	2.54002e-05
Il25	7.09454	-6.25827	2.56127	-2.44342	0.0145487	0.0397864
Iqsec3	40.7596	-3.72576	0.982737	-3.79121	0.000149913	0.000665801
Reps2	515.684	-2.99083	0.206359	-14.4933	1.33472e-47	1.61488e-45
Foxa3	21.9745	-4.98131	1.26312	-3.94365	8.02509e-05	0.000378015
Mgl2	11.5042	-4.00464	1.46513	-2.7333	0.00627025	0.0190026
Npnt	4224.56	-2.2527	0.188406	-11.9566	5.99437e-33	3.67362e-31
Nrg3	20.0773	-2.23335	0.779471	-2.86521	0.00416726	0.0132378
Grid1	427.355	-3.14209	0.235809	-13.3247	1.66332e-40	1.43009e-38
Chrnb1	527.091	-2.25984	0.461387	-4.89792	9.68552e-07	6.36446e-06
Cftr	57.3759	-2.41173	0.553573	-4.35666	1.32063e-05	7.19709e-05
Inhba	1234.82	-2.155	0.172119	-12.5204	5.77632e-36	4.14623e-34
Atp1b2	786.98	-2.32584	0.232168	-10.0179	1.27149e-23	4.65593e-22
B4galnt3	279.932	-2.73959	0.331778	-8.2573	1.49006e-16	3.17663e-15
Ninj2	5.82907	-5.97488	1.98767	-3.00597	0.00264733	0.00884025
Smpx	108.778	-4.36459	0.76766	-5.68558	1.30369e-08	1.13503e-07
Ptchd1	51.1367	-2.99004	0.602362	-4.96385	6.91077e-07	4.6679e-06
Fmod	516.951	-3.05107	0.380912	-8.00991	1.14793e-15	2.24722e-14
Prelp	377.013	-4.05799	0.323333	-12.5505	3.94952e-36	2.87007e-34
Sdk2	3014.39	-2.10353	0.141638	-14.8514	6.80941e-50	8.63948e-48
Entpd3	396.317	-3.4244	0.299236	-11.4438	2.52551e-30	1.37538e-28
Bbox1	45.2671	-2.43654	0.978478	-2.49014	0.0127694	0.0355292
BC006965	217.754	-2.80982	0.40573	-6.92534	4.34936e-12	5.88066e-11
Slc24a4	33.484	-3.33752	0.982942	-3.39544	0.000685186	0.002643
Myrip	78.0784	-5.01432	0.740605	-6.77057	1.28276e-11	1.63813e-10
Abca9	1154.55	-2.98948	0.196037	-15.2496	1.65736e-52	2.3866e-50
Oasl1	36.5698	-2.6948	0.978665	-2.75355	0.00589523	0.0179962
Abca8a	834.812	-9.26857	1.59152	-5.82374	5.75466e-09	5.30949e-08
Sln	240.467	-3.9163	0.65315	-5.99602	2.02218e-09	1.99096e-08
Dmgdh	5.97267	-6.01017	1.98438	-3.02875	0.0024557	0.00827927
Cilp	168.48	-3.37505	0.432219	-7.80865	5.78019e-15	1.05336e-13
Ccr8	15.583	-7.39278	1.58828	-4.65459	3.24625e-06	1.96078e-05
Slc26a9	18.2148	-7.61837	1.54999	-4.91512	8.8727e-07	5.87144e-06
S100a14	77.5804	-5.10787	0.600169	-8.51072	1.72859e-17	3.98953e-16
Frem3	21.6089	-7.86533	1.49929	-5.24603	1.5541e-07	1.16356e-06
Crtac1	218.857	-3.2107	0.337739	-9.50643	1.97325e-21	6.11837e-20
Hoxd1	342.121	-4.3065	1.4801	-2.9096	0.00361893	0.0116633
Mybph	1333.17	-3.68935	1.01498	-3.63489	0.000278098	0.00116709
Mustn1	111.817	-2.23054	0.667712	-3.34058	0.000836034	0.00316608
Cpa6	16.5982	-7.48425	1.50717	-4.96575	6.84368e-07	4.62658e-06
Klhl14	95.5499	-2.70082	0.470469	-5.74069	9.42902e-09	8.40874e-08
Thsd7b	217.943	-2.01715	0.276995	-7.28228	3.28234e-13	5.03549e-12
Kcna4	133.291	-5.9208	1.85389	-3.19372	0.00140453	0.00504161
Ppp1r3a	10.7437	-6.85738	1.85177	-3.70315	0.000212942	0.000915582
Nmnat2	239.024	-2.64364	0.326289	-8.10215	5.39982e-16	1.09451e-14
Lgr6	494.861	-2.98	0.243991	-12.2136	2.62988e-34	1.71468e-32
Gpr153	2599.24	-2.74201	0.150048	-18.2742	1.3271e-74	4.20943e-72
Gpx2	36.8207	-4.54786	0.872722	-5.21112	1.87701e-07	1.3885e-06
Fgf11	706.832	-2.18258	0.204387	-10.6787	1.28085e-26	5.60896e-25
Trim72	170.942	-2.82204	0.371856	-7.58906	3.22246e-14	5.52503e-13
Serpinb6b	57.6541	-2.10033	0.664838	-3.15915	0.00158227	0.00559915
Lrrtm3	236.923	-3.77386	0.382203	-9.87396	5.39918e-23	1.87193e-21
4930426D05Rik	89.2275	-4.11133	0.800012	-5.13908	2.76085e-07	1.98843e-06
Smco3	38.3823	-3.63694	0.811405	-4.48227	7.3852e-06	4.1881e-05
Rhbdl2	97.5209	-2.52	0.494346	-5.09765	3.43894e-07	2.44011e-06
Hoxd9	206.824	-8.67659	0.914696	-9.48576	2.40621e-21	7.41189e-20
Psapl1	6.00329	-6.01721	2.18259	-2.75691	0.00583502	0.0178286
Gpr149	41.3753	-4.41912	0.679979	-6.49891	8.09034e-11	9.36373e-10
Pcdhb12	67.5497	-3.98016	0.830044	-4.79512	1.62578e-06	1.03192e-05
Sptssb	14.9256	-7.33121	1.55262	-4.72183	2.33733e-06	1.44754e-05
Rab9b	32.7903	-2.14623	0.657635	-3.26356	0.0011002	0.00405591
Rai2	129.133	-2.93245	0.377721	-7.76352	8.2605e-15	1.48803e-13
Sorcs1	467.969	-3.52399	0.361129	-9.75824	1.70075e-22	5.70284e-21
Kcns3	125.899	-3.54838	0.454341	-7.80995	5.72114e-15	1.04341e-13
Col6a6	834.134	-4.00126	0.267227	-14.9732	1.09836e-50	1.44026e-48
Adamtsl5	129.268	-3.17336	0.549274	-5.77737	7.58763e-09	6.88963e-08
Clec4a3	34.2694	-2.37367	0.814997	-2.91248	0.00358566	0.0115687
Zfp469	1291.5	-3.79592	0.315393	-12.0355	2.31177e-33	1.46258e-31
Ncmap	118.817	-3.81354	0.513367	-7.42848	1.0985e-13	1.78669e-12
Npy5r	6.06926	-6.03371	2.17661	-2.77207	0.00557006	0.0171238
Adgrd1	279.925	-6.88208	0.514312	-13.3811	7.79396e-41	6.85168e-39
Krt13	10.8604	-6.87252	1.77984	-3.86131	0.000112779	0.000514411
Pcdhb14	202.934	-2.80738	0.308946	-9.08694	1.0187e-19	2.81306e-18
Lmod3	220.991	-2.34578	0.508631	-4.61196	3.98891e-06	2.37453e-05
C130050O18Rik	84.2383	-3.48889	0.463237	-7.53154	5.01435e-14	8.42498e-13
Pcsk9	291.406	-2.42801	0.287925	-8.43277	3.37567e-17	7.64803e-16
Hs3st5	77.1079	-4.317	0.750391	-5.753	8.76747e-09	7.87864e-08
Lingo4	12.9677	-4.63537	1.44762	-3.20206	0.0013645	0.00491372
Zfp488	76.2005	-2.63325	0.592529	-4.44408	8.82676e-06	4.95295e-05
Zbtb7c	155.867	-4.0176	1.3225	-3.03789	0.00238245	0.00804964
Plppr4	43.1288	-2.19916	0.55952	-3.93043	8.4793e-05	0.000396703
Dok7	232.708	-2.48669	0.394579	-6.30212	2.93607e-10	3.16707e-09
Serpinb1a	151.35	-2.24679	0.357629	-6.28245	3.33288e-10	3.56561e-09
Abca6	213.878	-3.96268	0.459678	-8.62055	6.6635e-18	1.60252e-16
Scml4	78.7093	-3.19775	0.450187	-7.10316	1.21937e-12	1.76021e-11
Tlr1	57.0353	-2.57511	0.729996	-3.52756	0.000419404	0.00169963
Klhl31	168.225	-2.13391	0.61716	-3.45762	0.000544964	0.00214765
Mylk4	492.073	-2.80543	0.457989	-6.12554	9.03745e-10	9.21891e-09
Wdr72	10.1203	-6.77028	1.70084	-3.98056	6.87546e-05	0.00032841
AI467606	104.288	-2.0975	0.746645	-2.80923	0.00496596	0.0154713
Amer3	9.58274	-6.69253	1.94983	-3.43237	0.000598338	0.00233641
Kcng4	28.771	-2.92811	1.05664	-2.77116	0.00558572	0.017163
Rtn4rl1	278.869	-2.54483	0.286224	-8.89103	6.05448e-19	1.59224e-17
Proser2	308.493	-2.55541	0.29018	-8.80629	1.29362e-18	3.30041e-17
Tnfrsf26	28.9514	-2.13212	0.882335	-2.41646	0.0156724	0.0424734
Olfr1033	75.4766	-6.79797	0.915132	-7.4284	1.09917e-13	1.78669e-12
Kcnk13	75.8875	-2.97148	0.514626	-5.77405	7.73867e-09	7.01321e-08
Gprin3	144.11	-4.13918	0.45474	-9.1023	8.84409e-20	2.45958e-18
Hcar2	12.8278	-3.31147	1.40868	-2.35076	0.0187349	0.0494429
Krt14	1699.12	-2.5532	0.336445	-7.58877	3.22967e-14	5.52931e-13
Frrs1l	916.933	-2.14108	0.12907	-16.5885	8.43869e-62	1.83401e-59
Chrm2	168.737	-4.2261	0.499551	-8.45979	2.67864e-17	6.10417e-16
Pcdhb10	111.399	-2.00519	0.427325	-4.69242	2.69997e-06	1.6538e-05
Cdc42ep2	582.623	-2.45665	0.339191	-7.24269	4.39872e-13	6.62262e-12
Sprn	59.0758	-4.04569	0.861103	-4.69826	2.62384e-06	1.6118e-05
Adra1a	27.6773	-5.75169	1.15851	-4.96475	6.87911e-07	4.64919e-06
4933440M02Rik	15.0489	-2.3131	0.88838	-2.60373	0.0092216	0.0266892
Gpr158	12.4681	-7.07109	1.7241	-4.10132	4.108e-05	0.000205238
B3gat1	187.674	-2.10777	0.408447	-5.16044	2.46369e-07	1.79089e-06
Tmem229b	1241.35	-2.01168	0.199709	-10.073	7.26991e-24	2.72587e-22
Chrm3	117.803	-3.10731	0.387079	-8.02757	9.94239e-16	1.95943e-14
Gldn	24.6271	-4.10714	1.27634	-3.21791	0.00129126	0.00467436
Nxph1	75.6999	-4.67365	0.529525	-8.82612	1.08369e-18	2.79214e-17
Gsg1l	490.368	-2.05533	0.334597	-6.14273	8.11174e-10	8.31799e-09
Pnma2	328.437	-2.34919	0.246315	-9.53734	1.46539e-21	4.5678e-20
C1qtnf2	498.228	-3.16366	0.324434	-9.75131	1.82105e-22	6.08883e-21
Kctd4	19.3822	-4.79428	1.29134	-3.71265	0.000205101	0.000884949
Ar	60.1666	-3.40158	0.595456	-5.71255	1.11294e-08	9.78752e-08
Arsj	243.246	-4.0071	0.477936	-8.38418	5.10801e-17	1.13969e-15
Tmem215	30.4162	-3.01357	0.956778	-3.14971	0.00163434	0.00576256
Olfml2a	1936.44	-2.49845	0.12458	-20.055	1.82545e-89	8.56941e-87
Gm5424	246.158	-2.39266	0.34116	-7.0133	2.32756e-12	3.24614e-11
Ppp1r3b	2271.74	-3.98295	0.290046	-13.7321	6.51755e-43	6.40084e-41
Krt1	97.7423	-2.20077	0.387759	-5.67562	1.38184e-08	1.19773e-07
Neurl3	141.894	-2.01771	0.408861	-4.93495	8.01702e-07	5.35502e-06
Pcdhb13	91.7612	-3.37489	0.481007	-7.01631	2.27809e-12	3.18092e-11
Kcne4	791.572	-3.8793	0.249339	-15.5583	1.39681e-54	2.18573e-52
Cmya5	159.615	-3.99062	1.43825	-2.77463	0.00552647	0.0170099
Fam180a	47.9847	-9.01584	1.31873	-6.83676	8.1002e-12	1.06039e-10
Dlgap2	31.6637	-3.4361	0.814347	-4.21946	2.4489e-05	0.000127508
Rnf152	440.097	-2.44845	0.207764	-11.7847	4.67812e-32	2.77285e-30
Adamts12	2543.12	-3.4139	0.23207	-14.7106	5.50779e-49	6.87416e-47
Mroh7	51.9184	-2.31293	0.686991	-3.36675	0.000760605	0.00290575
Samd9l	136.302	-2.42778	0.43044	-5.64023	1.69823e-08	1.44896e-07
Ankfn1	22.5413	-3.35465	1.10578	-3.03373	0.00241551	0.00815665
Flrt1	344.553	-2.66039	0.305775	-8.70046	3.30533e-18	8.20982e-17
A4galt	33.3262	-4.56578	1.14201	-3.99802	6.38738e-05	0.000307348
Sstr2	25.6929	-2.04191	0.854278	-2.39022	0.0168384	0.045221
Kcna1	65.7578	-3.69328	0.866124	-4.26414	2.00672e-05	0.000106156
Dipk1c	677.099	-3.62738	0.276996	-13.0954	3.49634e-39	2.84952e-37
Pirt	76.3812	-3.22579	0.851688	-3.78752	0.000152157	0.000674744
Col6a3	34112.2	-2.61465	0.129505	-20.1895	1.20993e-90	6.17382e-88
Dmrt2	377.97	-3.00859	0.364913	-8.24467	1.65617e-16	3.51797e-15
Selplg	126.263	-2.14341	0.494638	-4.33329	1.46901e-05	7.93751e-05
Slitrk3	103.857	-3.97392	0.414661	-9.58353	9.37808e-22	2.98269e-20
Omd	279.787	-2.66973	0.330308	-8.08256	6.34236e-16	1.27129e-14
Fgfbp1	42.6393	-2.25023	0.894619	-2.5153	0.0118931	0.0333519
Ranbp3l	35.9577	-8.59915	1.4107	-6.09566	1.08989e-09	1.10267e-08
Zdhhc22	13.3892	-7.175	1.90303	-3.7703	0.000163053	0.000718054
Cd300e	18.8716	-7.66902	1.53936	-4.98196	6.29443e-07	4.2824e-06
Jaml	10.3832	-6.80766	1.67527	-4.06362	4.83173e-05	0.000237658
Nog	529.531	-2.20288	0.22263	-9.89484	4.3831e-23	1.52868e-21
Lurap1l	305.094	-2.84824	0.37515	-7.59227	3.14355e-14	5.39367e-13
Hoxb3	224.969	-2.06876	0.613835	-3.37022	0.000751091	0.00287408
Pthlh	403.018	-2.84412	0.495639	-5.73829	9.56368e-09	8.50942e-08
Insc	415.462	-3.29269	0.256445	-12.8397	9.81949e-38	7.63189e-36
Dact2	368.105	-2.57018	0.369992	-6.9466	3.74198e-12	5.0976e-11
Vstm2a	282.657	-4.36436	0.338525	-12.8923	4.97462e-38	3.89214e-36
Nrsn1	63.0812	-2.07454	0.585424	-3.54366	0.000394617	0.0016089
Elfn1	136.188	-2.59409	0.908853	-2.85424	0.00431396	0.0136686
Clec4a1	68.0916	-2.52469	0.505904	-4.99046	6.02372e-07	4.11732e-06
Ccr2	137.615	-2.61453	0.428355	-6.10364	1.03679e-09	1.05121e-08
C5ar1	55.5113	-3.0767	0.700934	-4.38942	1.13651e-05	6.2591e-05
Nrap	89.8995	-2.30482	0.528289	-4.36279	1.28413e-05	7.01872e-05
Frmpd4	51.2509	-3.2019	0.672608	-4.76043	1.9318e-06	1.21012e-05
Lrp1b	27.8488	-4.11477	1.28235	-3.20878	0.00133297	0.00481272
Scn3b	352.04	-3.52663	0.4256	-8.28625	1.1687e-16	2.52131e-15
Gm5105	3.92584	-5.40394	2.25863	-2.39257	0.0167308	0.0449679
Rd3	22.2683	-3.33599	1.13077	-2.95019	0.00317578	0.0103978
Prokr1	817.621	-2.96171	0.289663	-10.2247	1.5371e-24	5.95361e-23
Tmem200a	1587.96	-2.35787	0.185912	-12.6827	7.37307e-37	5.51149e-35
Adamts16	440.366	-2.18242	0.215141	-10.1441	3.51867e-24	1.34293e-22
Fzd9	575.194	-3.04384	0.240044	-12.6803	7.60158e-37	5.66426e-35
Vsig8	6.45211	-6.12028	2.11588	-2.89255	0.00382133	0.0122516
Gpr55	11.9582	-4.06394	1.48494	-2.73677	0.00620465	0.0188208
C1ql3	137.689	-4.62275	0.43542	-10.6168	2.49042e-26	1.07454e-24
Gal3st1	76.6562	-2.61042	0.624963	-4.17693	2.95474e-05	0.000151858
Crh	55.4985	-4.74052	1.06079	-4.46883	7.86474e-06	4.44608e-05
Lrrc25	79.0327	-2.64295	0.477681	-5.53288	3.15009e-08	2.57627e-07
Grem2	533.789	-3.23102	0.22947	-14.0804	5.01416e-45	5.32544e-43
Gpr171	7.10248	-6.26008	1.9326	-3.23919	0.00119868	0.00437429
Hmx2	7.94035	-6.42062	2.46269	-2.60716	0.00912963	0.0264491
Pla2g4e	7.88546	-6.41027	2.46883	-2.59648	0.00941843	0.0271985
Dscam	45.7348	-3.24393	0.602242	-5.38642	7.18741e-08	5.6347e-07
Lgals3	235.472	-3.10888	0.412771	-7.53174	5.00679e-14	8.4183e-13
Hoxd10	5.03082	-5.76225	2.09532	-2.75006	0.00595846	0.0181609
Ch25h	92.3048	-3.87308	0.752751	-5.14523	2.67191e-07	1.93088e-06
Adra1b	68.5552	-2.13299	0.58144	-3.66847	0.00024401	0.00103588
Kcnb1	788.815	-2.0443	0.166998	-12.2415	1.86656e-34	1.23762e-32
Lrrc4c	121.941	-2.80507	0.395011	-7.10126	1.23629e-12	1.78135e-11
Trhde	199.639	-4.7321	0.452338	-10.4614	1.29883e-25	5.3391e-24
Vstm4	834.705	-2.3484	0.171059	-13.7286	6.84183e-43	6.66355e-41
Scg2	243.3	-5.13913	1.28451	-4.00083	6.31194e-05	0.000303905
Gm5084	27.6086	-3.4309	0.956847	-3.58564	0.000336258	0.00139004
Muc15	5.26525	-5.82719	2.15962	-2.69825	0.00697058	0.0208691
Vwc2	126.323	-2.11414	0.453533	-4.66149	3.13924e-06	1.90202e-05
Cdh20	73.5478	-2.9911	0.501707	-5.96184	2.49411e-09	2.42309e-08
Phospho1	776.361	-6.87712	0.386539	-17.7915	8.21863e-71	2.32419e-68
Fgf4	10.389	-6.80764	1.80524	-3.77104	0.000162571	0.000716191
Sgms2	1725.53	-4.83407	0.248077	-19.4862	1.43819e-84	5.4447e-82
Hs3st1	647.62	-3.18862	0.254601	-12.524	5.51765e-36	3.97271e-34
Serpinb1b	9.25598	-6.64181	1.8224	-3.64455	0.000267862	0.00112735
Sv2c	320.697	-2.85192	0.398687	-7.15327	8.47336e-13	1.24538e-11
Pcdhb9	258.73	-2.34789	0.252268	-9.30713	1.31329e-20	3.82452e-19
Fhad1	61.927	-2.68285	0.99052	-2.70853	0.0067583	0.0203008
Hspb3	61.2979	-2.72308	0.534448	-5.09513	3.48503e-07	2.46983e-06
Pcdhb11	120	-2.35103	0.389767	-6.03189	1.62057e-09	1.61315e-08
Tlr6	64.636	-2.74403	0.480659	-5.7089	1.13706e-08	9.98841e-08
Pcdhb2	49.8108	-2.13159	0.594788	-3.58379	0.000338644	0.00139892
Ttn	3014.14	-2.90629	0.453582	-6.40742	1.48e-10	1.65816e-09
Xkr4	52.7663	-3.1395	0.566176	-5.5451	2.93785e-08	2.41786e-07
Btla	58.7388	-2.48335	0.55845	-4.44687	8.71308e-06	4.89618e-05
Foxo6	111.423	-2.10605	0.466706	-4.51259	6.40422e-06	3.66455e-05
Cd177	31.8497	-2.52574	0.788215	-3.20437	0.00135357	0.00487734
Ostn	71.4041	-9.58905	1.2855	-7.45938	8.69318e-14	1.4259e-12
Hbb-bs	24251.5	-2.40402	0.587095	-4.09476	4.22603e-05	0.000210557
Cemip	273.536	-4.39296	0.271125	-16.2027	4.82886e-59	9.14057e-57
Hoxd3os1	57.1446	-9.26798	1.31785	-7.03263	2.02681e-12	2.85383e-11
Il1rapl1	55.5889	-2.56162	0.577273	-4.43745	9.10293e-06	5.09573e-05
Actn2	2166.38	-3.91106	0.71677	-5.45651	4.85597e-08	3.87421e-07
Trpm3	165.773	-2.04938	0.301973	-6.78665	1.1477e-11	1.46966e-10
Lrrtm4	146.231	-5.49153	0.635888	-8.63599	5.82194e-18	1.40879e-16
Pcdh15	122.151	-4.74676	0.722484	-6.57005	5.02972e-11	5.95949e-10
Gm9885	29.853	-5.85998	1.19976	-4.88428	1.03806e-06	6.77946e-06
Prkcb	183.503	-3.0629	0.370248	-8.27257	1.31106e-16	2.80777e-15
Glis3	970.025	-2.88406	0.214631	-13.4373	3.65622e-41	3.26308e-39
Sv2b	137.3	-3.84977	0.787246	-4.89017	1.00747e-06	6.59801e-06
Myh7	867.997	-4.04361	0.30342	-13.3268	1.61742e-40	1.39574e-38
Ptprt	293.483	-2.10694	0.218208	-9.65564	4.65232e-22	1.51666e-20
Arhgap20	762.457	-4.39488	0.205806	-21.3545	3.53998e-101	2.44384e-98
Gm9899	273.148	-2.57967	0.228447	-11.2922	1.43384e-29	7.38052e-28
Nrgn	538.165	-2.13782	0.28111	-7.60494	2.85036e-14	4.90496e-13
Slamf8	4.515	-5.60659	2.19347	-2.55604	0.0105872	0.0301398
Rxfp2	28.1265	-2.07842	0.712578	-2.91676	0.00353691	0.0114319
Hs6st3	20.1096	-2.693	0.834296	-3.22787	0.00124715	0.00453216
Kcnip1	153.624	-2.68583	0.305424	-8.79376	1.44633e-18	3.67803e-17
Lgals7	114.014	-2.84526	0.452513	-6.28768	3.22255e-10	3.45702e-09
Gper1	43.4495	-3.65153	0.881746	-4.14125	3.45418e-05	0.000175338
Nebl	435.01	-2.18714	0.298812	-7.31944	2.49016e-13	3.87593e-12
Krt16	8.75178	-6.56111	1.83911	-3.56756	0.000360328	0.0014799
Ppfia2	333.361	-2.612	0.368606	-7.08615	1.37894e-12	1.97477e-11
Mepe	6.72449	-6.18053	2.56355	-2.41092	0.0159122	0.0429993
Tmem179	44.5075	-2.03617	0.70448	-2.89032	0.00384851	0.0123219
Krt15	1621.09	-2.17608	0.163019	-13.3486	1.20621e-40	1.04473e-38
Fgfr3	1839.71	-2.68572	0.198356	-13.5399	9.09539e-42	8.47171e-40
P2ry10b	131.419	-2.25785	0.428762	-5.26597	1.39449e-07	1.05246e-06
Vsnl1	315.306	-3.58878	0.230131	-15.5945	7.93448e-55	1.24992e-52
Adam12	3375.66	-2.5984	0.127056	-20.4509	5.902e-93	3.29838e-90
Stfa3	20.4003	-2.93299	1.12984	-2.59592	0.00943379	0.0272326
5330416C01Rik	7.20856	-6.28146	2.50898	-2.5036	0.0122938	0.0343565
Lmntd1	45.5021	-3.1105	0.904199	-3.44006	0.000581576	0.00227664
Smyd1	1083.21	-2.05068	0.236533	-8.66976	4.33034e-18	1.06431e-16
Gabra5	38.4574	-3.16593	0.900915	-3.51413	0.000441195	0.00177872
C1ra	56.5748	-3.46975	0.898876	-3.8601	0.000113342	0.000516376
Pld5	66.5135	-2.72758	0.580944	-4.69509	2.66494e-06	1.63448e-05
Ntrk2	4002.61	-2.82708	0.141038	-20.0448	2.24118e-89	1.03147e-86
Adh7	76.9146	-9.69677	1.27316	-7.61632	2.61e-14	4.50456e-13
Fat2	123.94	-2.10319	0.458306	-4.58905	4.45274e-06	2.62534e-05
Nell1	552.487	-4.64949	0.220945	-21.0436	2.61643e-98	1.61613e-95
Maf	2793.29	-2.26488	0.15461	-14.6489	1.3685e-48	1.67299e-46
Alk	182.226	-2.74222	0.478728	-5.72813	1.01544e-08	8.99754e-08
Epha6	28.249	-2.89226	1.04275	-2.77368	0.00554267	0.0170508
Unc80	30.5653	-2.52548	0.985385	-2.56294	0.0103789	0.0296152
Myh8	1334.59	-3.16846	0.746362	-4.2452	2.18401e-05	0.000114708
Fmnl1	315.898	-2.01014	0.326537	-6.15594	7.46328e-10	7.67988e-09
Gm9987	14.8831	-4.40252	1.3006	-3.38499	0.000711806	0.00273625
Clca3a1	83.3551	-3.39797	0.435295	-7.80613	5.89693e-15	1.07214e-13
S100a8	162.003	-2.00867	0.526462	-3.8154	0.00013596	0.000608553
S100a9	210.513	-2.2092	0.532497	-4.14875	3.34295e-05	0.000170023
Ticam2	91.175	-3.00728	0.443753	-6.77693	1.22756e-11	1.56935e-10
Car10	179.371	-6.03897	0.605235	-9.9779	1.9046e-23	6.82514e-22
Sertm1	80.3954	-2.50126	0.492924	-5.07432	3.88886e-07	2.73455e-06
Prss34	18.0807	-7.60761	1.50096	-5.06851	4.00943e-07	2.81427e-06
Uts2b	4.48173	-5.59623	2.32281	-2.40925	0.0159851	0.0431715
Hoxaas2	328.742	-2.9958	0.384736	-7.78665	6.88102e-15	1.24623e-13
Mettl7a2	4.41418	-5.57315	2.21439	-2.51679	0.0118429	0.0332309
Ptafr	58.9103	-2.55411	0.557187	-4.58394	4.56303e-06	2.68699e-05
Mpz	438.536	-4.17643	0.30883	-13.5234	1.13835e-41	1.04782e-39
Dsg3	44.6431	-5.00638	0.877422	-5.70578	1.15813e-08	1.01659e-07
Chst13	102.645	-10.1126	1.26086	-8.0204	1.05403e-15	2.07032e-14
Gjc3	55.4067	-3.02477	0.721889	-4.19008	2.78853e-05	0.000144105
Myh4	18.5281	-3.87535	1.35456	-2.86097	0.00422353	0.0134074
Fxyd3	136.078	-2.29632	0.375394	-6.11709	9.52982e-10	9.70429e-09
Ebf1	4438.1	-2.52006	0.11346	-22.2109	2.69465e-109	2.43265e-106
Musk	139.733	-2.42347	0.426959	-5.67613	1.37775e-08	1.19463e-07
Ryr3	190.797	-2.16635	0.309262	-7.00491	2.47149e-12	3.43869e-11
Rit2	6.49677	-4.19165	1.75293	-2.39122	0.0167926	0.0451084
Phex	485.978	-4.23552	0.27792	-15.2401	1.91663e-52	2.7265e-50
Lmcd1	1128.59	-3.43226	0.37507	-9.151	5.64094e-20	1.58949e-18
Tmem178b	148.462	-2.48652	0.531852	-4.67521	2.93658e-06	1.78661e-05
Sema3b	645.857	-2.6615	0.23763	-11.2002	4.06951e-29	2.06305e-27
Adtrp	37.2681	-3.77645	1.2865	-2.93544	0.00333074	0.0108522
Adamts17	4266.17	-2.47777	0.142175	-17.4277	5.08919e-68	1.32726e-65
Chsy3	426.078	-2.72168	0.335291	-8.11738	4.76348e-16	9.73942e-15
Kcnh1	115.065	-2.8549	0.591693	-4.82497	1.40022e-06	8.99455e-06
Spock2	1267.26	-3.04658	0.210563	-14.4687	1.91043e-47	2.27313e-45
Krt6a	117.749	-4.81723	0.65753	-7.32625	2.36689e-13	3.70124e-12
Cxcl2	24.3721	-4.54462	1.34311	-3.38365	0.000715296	0.00274741
Gda	45.5991	-2.01062	0.767899	-2.61833	0.00883603	0.0257032
En1	232.172	-5.87973	1.25048	-4.70199	2.5764e-06	1.58431e-05
Osm	10.0385	-6.75853	2.36467	-2.85812	0.00426155	0.013514
C1qtnf3	359.104	-11.9196	1.24739	-9.55558	1.22898e-21	3.86684e-20
Grin2a	152.344	-4.05077	1.53592	-2.63736	0.00835538	0.0244566
Ifitm6	6.53807	-6.14075	2.58742	-2.37331	0.0176293	0.0469795
Olfr539	5.34969	-5.85095	2.25608	-2.59341	0.00950286	0.0273912
Ntrk3	912.781	-4.13235	0.228773	-18.0631	6.224e-73	1.87294e-70
Mfsd4a	382.038	-2.31507	0.873019	-2.6518	0.00800629	0.023573
Tafa1	51.2554	-3.04891	0.90258	-3.378	0.000730162	0.00279993
Il1rapl2	37.9535	-4.03247	0.681395	-5.91796	3.2595e-09	3.11257e-08
Actg2	135.813	-3.37736	0.412272	-8.19207	2.56775e-16	5.35736e-15
Gm7361	9.71695	-6.71125	1.87132	-3.58637	0.000335309	0.00138651
Krt4	37.9152	-8.67617	1.4701	-5.90175	3.59673e-09	3.40963e-08
Kcnh7	53.4394	-2.07934	0.789712	-2.63303	0.00846262	0.0247242
Ntm	1089.06	-2.31621	0.235588	-9.83165	8.22631e-23	2.81469e-21
Nptx2	170.978	-3.11093	0.557263	-5.58252	2.37056e-08	1.97662e-07
Myh13	41.0196	-4.4062	0.936798	-4.70347	2.55777e-06	1.5741e-05
Armh1	35.6215	-2.59469	1.06319	-2.44048	0.0146678	0.0400515
Sp7	3466.58	-3.48197	0.264912	-13.1439	1.84497e-39	1.52483e-37
Caln1	200.01	-2.16799	0.439353	-4.93449	8.03592e-07	5.36612e-06
Dcc	513.62	-2.58377	0.30338	-8.5166	1.64303e-17	3.81455e-16
Lrrtm1	589.558	-3.13342	0.19804	-15.8222	2.18734e-56	3.66723e-54
Ctnna3	11.547	-4.02672	1.60108	-2.515	0.0119033	0.0333726
Kcnd2	129.316	-2.79562	0.365633	-7.64597	2.07376e-14	3.61629e-13
Trim55	456.917	-2.9584	0.322028	-9.18677	4.04815e-20	1.15454e-18
Csmd1	44.877	-2.12028	0.568502	-3.7296	0.000191786	0.000831937
Irx1	2706.94	-2.33496	0.281072	-8.30731	9.78958e-17	2.12957e-15
Galnt13	82.0988	-3.22983	0.633113	-5.10151	3.36955e-07	2.39594e-06
Mcpt4	9.23012	-6.63793	1.76873	-3.75293	0.000174781	0.000764956
Lsamp	735.698	-2.22993	0.21795	-10.2314	1.43429e-24	5.56457e-23
Myl4	1633.13	-4.67856	0.658981	-7.09968	1.25047e-12	1.79957e-11
Cyp4f39	4.24049	-5.51537	2.23568	-2.46698	0.0136258	0.0375469
Slc38a11	6.70338	-6.17588	1.9092	-3.23481	0.00121725	0.00443378
Nuggc	36.9269	-3.99905	0.899603	-4.44536	8.77468e-06	4.92844e-05
Obscn	201.16	-2.78381	0.729201	-3.81762	0.000134745	0.000603343
Krt5	3665.17	-2.66908	0.227087	-11.7535	6.7714e-32	3.97346e-30
Dpp6	548.347	-2.23534	0.295254	-7.57091	3.70619e-14	6.31289e-13
Akap6	417.848	-3.40163	0.300539	-11.3184	1.06363e-29	5.54791e-28
Ppp1r1b	32.4273	-5.99162	1.33111	-4.50121	6.75672e-06	3.85404e-05
Tnnt3	372.31	-2.67678	0.421918	-6.3443	2.23435e-10	2.4484e-09
Ttr	199.208	-11.0693	3.90698	-2.83321	0.00460832	0.0144859
Myl1	1615.86	-4.11507	0.885382	-4.64779	3.35504e-06	2.02285e-05
Trim54	78.0845	-5.84347	0.940382	-6.21393	5.16765e-10	5.39569e-09
Unc13c	113.417	-3.30595	0.494133	-6.6904	2.22564e-11	2.77137e-10
Erbb4	105.26	-2.24712	0.642443	-3.49778	0.000469149	0.00187916
Trank1	141.11	-2.41103	0.337167	-7.15084	8.62487e-13	1.26606e-11
Rpp25	47.4549	-2.14886	0.679114	-3.16421	0.00155506	0.00551781
Cytl1	720.503	-5.69967	0.278982	-20.4303	9.00361e-93	4.91472e-90
Otof	169.549	-2.66962	0.329124	-8.11129	5.0087e-16	1.01964e-14
Fabp4	89.1503	-5.57494	1.80143	-3.09472	0.00196996	0.00679785
Cys1	318.486	-3.4162	0.554321	-6.16286	7.14433e-10	7.36459e-09
Cav3	103.285	-5.53154	0.703773	-7.85983	3.8465e-15	7.1598e-14
Shisal1	545.679	-2.53194	0.222647	-11.372	5.76573e-30	3.07065e-28
Tmem117	62.6381	-3.22657	0.536921	-6.00938	1.8623e-09	1.84206e-08
Luzp2	262.732	-2.96928	0.544002	-5.45822	4.80942e-08	3.84099e-07
Wscd2	956.934	-2.22682	0.159822	-13.9332	3.98302e-44	4.11848e-42
Sorcs3	207.611	-3.07763	0.310054	-9.92611	3.20519e-23	1.12792e-21
Sema3e	352.084	-4.1609	0.321504	-12.942	2.60804e-38	2.07512e-36
Jazf1	668.262	-2.02009	0.183019	-11.0376	2.51718e-28	1.22834e-26
Egfem1	48.9511	-2.34776	0.643859	-3.6464	0.000265943	0.00111968
Unc5d	849.524	-3.13773	0.314944	-9.9628	2.21718e-23	7.89705e-22
Tnfrsf11b	108.072	-2.35782	0.502124	-4.6957	2.6569e-06	1.6304e-05
Slc24a3	674.068	-2.55274	0.26746	-9.54438	1.36919e-21	4.29646e-20
Nlgn1	198.107	-2.78153	0.332224	-8.37246	5.64267e-17	1.25659e-15
Mro	49.7026	-4.02723	1.19448	-3.37155	0.000747475	0.00286118
Cadm2	119.699	-2.36648	0.471516	-5.01888	5.19741e-07	3.58173e-06
Ifi27	576.702	-3.2575	0.326121	-9.98865	1.70899e-23	6.17131e-22
Chil1	77.8811	-3.01823	0.509033	-5.92934	3.04157e-09	2.91633e-08
Cntn4	557.738	-3.00392	0.33283	-9.02538	1.7907e-19	4.8479e-18
Gm25005	9.85918	-3.13176	1.26449	-2.47671	0.0132601	0.0366974
Cldn19	15.849	-7.41808	1.9116	-3.88057	0.000104212	0.000479716
Adamtsl1	2040.55	-2.66223	0.133832	-19.8924	4.73755e-88	2.02181e-85
Lefty2	32.0001	-2.80537	1.07162	-2.61788	0.00884786	0.0257205
Tnfsf18	7.02543	-6.24362	1.88028	-3.32057	0.000898326	0.0033753
Zfp648	26.1787	-2.59929	1.10473	-2.35288	0.0186286	0.0492067
Oas1g	14.2857	-2.9124	1.21184	-2.40329	0.0162482	0.0438113
Serpinb7	17.775	-7.58294	1.49888	-5.05906	4.21318e-07	2.94935e-06
Serpinb5	32.666	-3.29295	0.951355	-3.46132	0.00053753	0.0021212
Nipal1	45.656	-2.15209	0.556407	-3.86782	0.000109811	0.000502239
Gm10220	10.7885	-6.86325	2.45075	-2.80047	0.0051028	0.0158472
Pi15	55.3267	-3.02344	0.668928	-4.51983	6.18902e-06	3.55267e-05
Zic3	30.2801	-2.70671	0.851387	-3.17918	0.00147694	0.00527172
Agtr2	6552.44	-4.85277	0.216535	-22.411	3.07275e-111	2.88495e-108
Col8a1	1152.73	-4.40785	0.326274	-13.5096	1.37177e-41	1.25774e-39
Efcc1	32.5139	-2.17362	0.778656	-2.7915	0.00524644	0.0162481
Cma2	6.272	-6.08089	2.03024	-2.99515	0.00274308	0.00912662
Tlx2	39.8296	-3.02452	1.20393	-2.5122	0.0119982	0.0336104
Mgam	17.9638	-3.63246	1.09836	-3.30717	0.000942438	0.00353031
Actc1	12635.1	-3.21787	0.640005	-5.02787	4.95954e-07	3.43393e-06
Gpr88	423.226	-5.30962	0.271837	-19.5323	5.83068e-85	2.28096e-82
Prdm6	202.237	-2.00404	0.309514	-6.4748	9.4936e-11	1.08699e-09
Dsg1a	31.2909	-8.39914	1.51344	-5.54971	2.86143e-08	2.3591e-07
Cd300ld3	6.35228	-6.0985	1.92462	-3.16868	0.00153132	0.00544676
Nkain2	33.8442	-2.82666	1.02259	-2.76422	0.00570583	0.0174863
Wfdc17	8.27032	-6.47943	1.87664	-3.45268	0.000555043	0.00218407
B3gnt9	1159.49	-4.26502	0.230938	-18.4682	3.72122e-76	1.2302e-73
Ampd1	24.4997	-4.3029	1.21352	-3.54581	0.000391409	0.00159666
Adamtsl3	478.318	-3.20018	0.334688	-9.56168	1.15858e-21	3.65512e-20
Tmem132b	256.525	-2.2377	0.276686	-8.0875	6.09025e-16	1.22284e-14
Ntn5	42.468	-3.62501	0.865754	-4.18711	2.82525e-05	0.000145746
Ren1	43.0293	-4.48021	1.01615	-4.40902	1.03838e-05	5.76326e-05
Runx3	506.303	-2.13302	0.307562	-6.93524	4.05535e-12	5.49897e-11
Zfp804a	40.5662	-3.11318	0.936177	-3.32542	0.000882859	0.00332357
Syndig1l	5.40305	-5.86471	2.11413	-2.77405	0.00553633	0.0170335
C1qtnf9	45.4514	-2.57229	0.963732	-2.66909	0.00760569	0.0225206
Grid2	152.953	-3.48043	0.38522	-9.03492	1.64124e-19	4.45869e-18
Tmem28	221.092	-2.62732	0.37064	-7.08859	1.35486e-12	1.94385e-11
Fndc1	2177.78	-4.23722	0.161671	-26.2089	2.10614e-151	4.49411e-148
Gm525	11.1293	-3.3235	1.31883	-2.52004	0.0117341	0.0329688
Gm10369	21.9676	-2.46807	0.781365	-3.15867	0.00158492	0.00560429
Plac9b	436.963	-6.07649	0.485885	-12.506	6.91958e-36	4.93667e-34
Myo18b	320.921	-2.38933	0.302644	-7.89487	2.90623e-15	5.48794e-14
Ahnak2	282.699	-3.8109	0.348963	-10.9207	9.1833e-28	4.29383e-26
Tmprss11a	10.5046	-6.82465	1.71956	-3.96884	7.22223e-05	0.000343436
Gm10471	4.8661	-5.71427	2.10751	-2.71139	0.00670026	0.0201523
9330158H04Rik	6.49376	-6.1305	1.95036	-3.14327	0.00167072	0.00587142
Pappa2	1167.25	-4.05091	0.267429	-15.1476	7.86044e-52	1.0853e-49
Tmem88b	118.011	-2.04387	0.458297	-4.45972	8.20681e-06	4.6272e-05
Insyn2a	60.5515	-2.00522	0.51024	-3.92995	8.49641e-05	0.000397346
Gm13304	222.488	-3.93945	0.37999	-10.3673	3.494e-25	1.41643e-23
Klhl40	151.802	-3.47169	0.677799	-5.122	3.02312e-07	2.16867e-06
Osgin1	20.5713	-4.55099	1.31673	-3.45629	0.000547667	0.00215758
Krtdap	10.3921	-6.80883	1.80591	-3.77029	0.000163055	0.000718054
Gramd2	146.221	-2.65957	0.35944	-7.3992	1.37004e-13	2.20559e-12
Phldb3	82.2545	-2.21144	0.459066	-4.81725	1.45552e-06	9.3217e-06
Tnfaip8l3	57.6931	-2.96364	1.02097	-2.90277	0.00369874	0.0118943
C5ar2	12.2243	-4.09741	1.4165	-2.89263	0.00382032	0.0122501
Gm14548	5.1496	-5.7964	2.14069	-2.70773	0.00677461	0.020342
Gm10710	15.4499	-7.38086	1.62295	-4.5478	5.42099e-06	3.14721e-05
Mgst2	25.8738	-2.36882	0.751392	-3.15258	0.00161837	0.00571222
Mafb	1379.89	-2.07662	0.20851	-9.95937	2.29522e-23	8.13798e-22
Foxs1	24.8311	-3.49177	1.33879	-2.60815	0.00910337	0.0263828
Ism1	609.944	-2.06965	0.194844	-10.6221	2.3531e-26	1.02092e-24
Hpse2	951.312	-2.33852	0.27766	-8.42226	3.69302e-17	8.34288e-16
Fibin	4869.07	-2.87463	0.161053	-17.849	2.94411e-71	8.53137e-69
Wt1os	13.2098	-7.15536	1.67278	-4.27752	1.88984e-05	0.000100517
Gm10800	329.81	-4.61238	1.29433	-3.56351	0.000365922	0.00149972
Pde11a	16.1799	-3.46101	1.40333	-2.46627	0.0136527	0.0376078
Haglr	180.646	-3.40134	0.467039	-7.28277	3.27042e-13	5.02377e-12
Erich2	80.1379	-3.48426	0.892939	-3.90201	9.53971e-05	0.000442315
Sp5	404.366	-3.18308	0.366184	-8.69257	3.54319e-18	8.77276e-17
Klhl41	964.172	-2.93618	0.375316	-7.82321	5.14936e-15	9.45003e-14
Scn9a	57.7874	-3.23799	0.703108	-4.60525	4.11962e-06	2.4466e-05
A930003A15Rik	19.8146	-4.82733	1.23715	-3.90198	9.5409e-05	0.000442315
Hoxc4	101.963	-10.1035	1.25969	-8.02063	1.05208e-15	2.06995e-14
Slitrk1	411.995	-3.66613	0.31504	-11.637	2.67145e-31	1.52565e-29
Gm10863	26.5164	-5.2611	1.12749	-4.66621	3.06802e-06	1.86223e-05
Nrbp2	1765.57	-2.32133	0.186923	-12.4186	2.07046e-35	1.44637e-33
Dio3	872.732	-3.10829	0.268514	-11.5759	5.45987e-31	3.08805e-29
Ass1	343.456	-3.14049	0.32473	-9.67108	4.00134e-22	1.3154e-20
Trbc2	31.0525	-5.17628	1.10772	-4.6729	2.96983e-06	1.8059e-05
AI593442	236.667	-4.01434	0.395981	-10.1377	3.75823e-24	1.43203e-22
Gm47854	5.81428	-5.97137	1.99591	-2.99181	0.00277332	0.00922162
Hs3st4	123.327	-2.93479	0.375636	-7.81286	5.59068e-15	1.02041e-13
1810010H24Rik	69.0644	-2.00525	0.649809	-3.0859	0.00202936	0.00697205
Trim30c	5.06463	-5.77152	2.17495	-2.65363	0.00796311	0.0234664
Zfp541	17.2827	-3.56353	1.12805	-3.15902	0.00158299	0.0056
Cacng6	73.7705	-3.10328	0.91553	-3.3896	0.000699943	0.00269594
Hsp25-ps1	66.5267	-2.0323	0.600236	-3.38583	0.000709645	0.00272973
CN725425	4.24577	-5.5171	2.26957	-2.4309	0.0150613	0.0409952
Gm14221	17.9781	-2.73556	1.07293	-2.54962	0.0107839	0.0306292
Ly6c1	47.4117	-2.22228	0.719193	-3.08997	0.00200178	0.00688841
Col22a1	1106.33	-2.99304	0.254153	-11.7766	5.15493e-32	3.04011e-30
Slc8a3	1128.49	-4.27857	0.276087	-15.4972	3.62554e-54	5.56201e-52
Capn3	127.922	-2.21479	0.535786	-4.13371	3.56948e-05	0.000180761
Xirp1	60.7159	-4.34357	0.750401	-5.78833	7.10905e-09	6.4877e-08
Hoxd3	334.15	-4.1401	0.414305	-9.99287	1.63767e-23	5.93199e-22
Tmem233	6.18598	-6.06027	2.03936	-2.97166	0.00296199	0.00976871
Klrb1b	10.8509	-6.87134	1.66326	-4.13125	3.60792e-05	0.00018255
Ackr4	43.0475	-3.48729	0.748219	-4.66079	3.14996e-06	1.90704e-05
Gm43302	26.3013	-2.20219	0.775099	-2.84118	0.00449473	0.0141592
Ms4a6c	160.87	-2.0245	0.319985	-6.32688	2.50166e-10	2.72478e-09
Tceal7	352.833	-3.30143	0.459764	-7.18071	6.93506e-13	1.02313e-11
Mymx	357.564	-2.96557	0.398498	-7.44186	9.92757e-14	1.62383e-12
H2-DMb1	60.2634	-2.15646	0.684427	-3.15075	0.00162854	0.00574555
Hoxa3	98.9983	-2.53261	0.588498	-4.30351	1.68112e-05	9.0069e-05
Tmem182	57.8506	-3.79954	0.920953	-4.12566	3.6967e-05	0.00018668
C1qtnf5	73.6484	-9.63394	1.31413	-7.33102	2.28409e-13	3.57414e-12
Gm13219	22.6344	-2.7961	1.05385	-2.65324	0.00797243	0.023491
Eef1akmt3	49.1123	-2.10929	0.610762	-3.45354	0.000553287	0.00217789
Gm12216	4.97167	-5.74586	2.18242	-2.6328	0.00846851	0.0247384
Gm13669	16.5929	-3.31499	0.954984	-3.47125	0.000518035	0.00205463
Gm11243	5.05563	-5.76908	2.204	-2.61755	0.00885639	0.0257401
Gm14834	7.886	-6.41006	1.8839	-3.40255	0.00066761	0.00258157
Gm12501	5.98745	-6.01359	1.97285	-3.04818	0.00230233	0.00780927
Gm16140	6.90772	-6.21892	1.98496	-3.13302	0.00173017	0.00605585
Gm12371	16.1428	-3.91965	1.42734	-2.74612	0.00603053	0.0183519
B130011K05Rik	27.7673	-8.22691	1.5861	-5.18687	2.13857e-07	1.57158e-06
A730046J19Rik	152.851	-4.72978	0.709382	-6.66747	2.60258e-11	3.21515e-10
Gm12111	5.3159	-5.84223	2.08312	-2.80456	0.00503859	0.0156664
2610028E06Rik	49.9686	-2.41316	0.550447	-4.384	1.1652e-05	6.41107e-05
Rtl9	172.827	-2.15297	0.384877	-5.59391	2.22013e-08	1.86044e-07
Hoxaas3	16.8032	-4.5944	1.40136	-3.27854	0.00104346	0.003868
8430419K02Rik	22.2049	-3.46391	1.02809	-3.36927	0.000753685	0.00288354
Gm13496	5.65325	-5.93081	2.09215	-2.83479	0.00458557	0.0144241
Atcayos	58.6119	-2.48415	0.934317	-2.65879	0.00784221	0.0231479
Gm15987	4.99754	-5.75308	2.13815	-2.69068	0.00713061	0.0212938
Vax2os	15.623	-7.39738	1.65734	-4.46342	8.06623e-06	4.55121e-05
Gm15638	15.9994	-3.43849	1.41809	-2.42474	0.0153194	0.0416031
Gm12408	9.52787	-6.68392	1.73925	-3.84299	0.000121543	0.000549579
Gm11636	10.1642	-4.26969	1.55599	-2.74404	0.00606886	0.0184519
Gm11816	16.5626	-5.59076	1.41982	-3.93766	8.22802e-05	0.000386334
Gm12840	15.1758	-3.57526	1.0148	-3.52311	0.00042652	0.00172489
Gm11413	6.51594	-6.13523	2.06479	-2.97135	0.0029649	0.00977693
A630014C17Rik	22.9183	-4.43563	1.24262	-3.56959	0.000357545	0.00146872
Gm11707	7.6551	-4.44035	1.68053	-2.64223	0.00823632	0.0241593
Susd5	1172.99	-5.42431	0.256113	-21.1794	1.48003e-99	9.92551e-97
Gm16263	30.4729	-2.16834	0.718703	-3.01702	0.00255273	0.00857069
AI427809	162.713	-5.72458	0.64723	-8.84473	9.17522e-19	2.37443e-17
Gm13261	6.26726	-6.0798	2.05701	-2.95565	0.00312011	0.0102427
4930512H18Rik	41.1137	-2.5361	1.03532	-2.44957	0.0143028	0.039187
Gm13889	154.357	-2.12267	0.480497	-4.41765	9.97792e-06	5.55243e-05
Lbhd2	30.647	-8.36862	1.41368	-5.91976	3.22411e-09	3.08254e-08
Gm13661	5.82802	-5.9746	2.04555	-2.92078	0.00349156	0.0112993
AI662270	66.9769	-2.35799	0.571106	-4.12882	3.64623e-05	0.000184211
Itih5l-ps	117.924	-3.32165	0.53311	-6.23071	4.64331e-10	4.87205e-09
Gm13652	127.123	-2.5427	0.688999	-3.69043	0.000223878	0.000957694
C230014O12Rik	15.8545	-3.07102	1.18606	-2.58927	0.00961808	0.0276831
9230111E07Rik	8.88963	-6.58316	2.40447	-2.73789	0.00618353	0.0187616
Gm15050	30.0634	-3.00042	1.03821	-2.89	0.00385241	0.0123294
Hotairm1	64.7678	-2.95711	0.666619	-4.43598	9.16545e-06	5.12584e-05
Gm22965	4.26108	-5.52209	2.26621	-2.43671	0.0148217	0.0404107
Mia	396.54	-3.59045	0.209665	-17.1247	9.71157e-66	2.39947e-63
Cd300ld5	5.85918	-5.98197	1.96862	-3.03867	0.00237629	0.00803344
D030046N08Rik	32.7655	-8.46538	1.48496	-5.70075	1.1928e-08	1.04351e-07
Gm44503	94.7347	-9.99701	3.90722	-2.5586	0.0105095	0.0299452
Bcl2a1b	37.9705	-2.59949	0.671814	-3.86936	0.000109122	0.000499279
Gm16332	28.5322	-4.53335	1.16159	-3.9027	9.51271e-05	0.000441221
Nwd2	16.2522	-3.28013	1.1507	-2.85055	0.00436431	0.0138002
1110002E22Rik	188.358	-3.29062	0.331637	-9.92238	3.32738e-23	1.16917e-21
Srpx	2039.22	-3.31192	0.154367	-21.4549	4.11169e-102	3.11321e-99
Abhd12b	14.3841	-4.34471	1.50722	-2.88259	0.00394418	0.0126094
Ugt1a7c	113.244	-2.02225	0.522923	-3.86721	0.000110088	0.000503406
Ugt1a6b	4.22834	-5.51141	2.1842	-2.5233	0.0116258	0.032692
Pcp4	130.219	-2.04652	0.393514	-5.20062	1.9862e-07	1.46512e-06
Gm17455	4.83864	-5.70645	2.1237	-2.68704	0.00720888	0.0214964
Gm4675	12.8184	-3.82714	1.43213	-2.67235	0.00753222	0.0223312
Gm5067	15.0075	-7.3388	1.62539	-4.51511	6.32833e-06	3.62642e-05
Vgll3	3163.95	-3.69811	0.143086	-25.8454	2.74128e-147	5.36195e-144
C2cd4d	19.7827	-3.77019	1.32708	-2.84097	0.0044977	0.0141667
Tnnc1	1405.83	-3.92944	0.607008	-6.47346	9.57842e-11	1.09404e-09
Hspa1a	358.835	-2.01181	0.322398	-6.24014	4.37184e-10	4.60987e-09
Olfr457	4.22517	-5.51039	2.20166	-2.50283	0.0123204	0.0344226
Myh15	9.34731	-6.6564	1.78633	-3.7263	0.000194313	0.000841963
C130080G10Rik	13.4062	-7.17589	1.64303	-4.36748	1.25688e-05	6.87999e-05
Gm20655	19.5475	-2.65401	1.09922	-2.41445	0.0157591	0.0426297
Gal3st2b	5.39512	-5.86266	2.0584	-2.84816	0.00439727	0.0138914
Zfp853	208.723	-3.24263	0.390483	-8.30417	1.00518e-16	2.18054e-15
Ccl21d	178.624	-3.87052	0.509404	-7.59812	3.00458e-14	5.16277e-13
Cfap73	4.07313	-5.45734	2.25878	-2.41605	0.0156899	0.042506
Gal3st2	7.17272	-6.2737	1.88184	-3.33381	0.000856645	0.00323571
Ccl21a	856.837	-6.27232	0.699757	-8.96357	3.14343e-19	8.3559e-18
Gm9780	449.027	-5.93595	0.479761	-12.3727	3.67152e-35	2.54212e-33
Gm10718	55.8877	-9.23566	3.90754	-2.36355	0.0181008	0.048006
Plac9a	364.429	-6.42005	0.58699	-10.9372	7.64943e-28	3.59814e-26
Gm21983	203.746	-11.1018	3.90698	-2.84153	0.00448974	0.0141465
Gm10719	13.6127	-7.19805	2.22788	-3.2309	0.00123401	0.00449065
Ccl21b	242.631	-4.07292	0.45067	-9.03747	1.60337e-19	4.37101e-18
Gm10717	6.54184	-6.14086	2.57311	-2.38655	0.0170073	0.0456067
2610528A11Rik	22.808	-3.35753	1.38356	-2.42673	0.0152356	0.0413995
Kcnj11	62.8411	-2.19993	0.595984	-3.69126	0.000223149	0.000955097
Gm11168	9.73069	-6.71355	2.3891	-2.81008	0.00495298	0.015437
Gm10721	10.8484	-6.8705	2.32572	-2.95414	0.0031354	0.0102858
Gm10591	114.532	-2.99437	0.574323	-5.21375	1.85063e-07	1.36985e-06
Tpbgl	68.2201	-4.60569	0.766772	-6.00659	1.89461e-09	1.87007e-08
Galntl6	227.926	-3.40529	0.331351	-10.277	8.94966e-25	3.5187e-23
Gm17308	8.9989	-6.60073	1.78315	-3.70173	0.000214135	0.000920544
9330111N05Rik	10.22	-3.19719	1.27531	-2.507	0.0121762	0.0340644
Gm26550	7.58396	-6.35477	1.8571	-3.42188	0.000621887	0.00241911
Gata6os	25.0722	-8.07969	1.41935	-5.69254	1.2516e-08	1.0921e-07
C920009B18Rik	15.6356	-3.40716	1.44337	-2.36056	0.0182475	0.0483033
2310001H17Rik	15.8865	-7.42127	1.52678	-4.86072	1.16957e-06	7.58347e-06
Gm26781	80.5388	-2.36373	0.421337	-5.61009	2.02226e-08	1.70989e-07
D430036J16Rik	38.7042	-3.39849	0.76987	-4.41437	1.01304e-05	5.6293e-05
Gm26592	25.4569	-2.14631	0.774227	-2.7722	0.00556796	0.0171196
Gm26676	28.5201	-4.54914	1.165	-3.90484	9.42874e-05	0.000437634
4833412C05Rik	10.6894	-6.84965	1.76375	-3.88357	0.000102932	0.00047438
Gm20109	7.17943	-4.34281	1.77894	-2.44123	0.0146371	0.0400003
Gm26533	6.07671	-6.03403	2.00668	-3.00697	0.00263863	0.00882123
A730056A06Rik	157.097	-2.36392	0.345925	-6.83364	8.27892e-12	1.08258e-10
Gm2115	85.1453	-4.53348	0.534487	-8.48193	2.2148e-17	5.07673e-16
Gm26903	30.168	-8.34646	1.36741	-6.10384	1.03549e-09	1.0508e-08
Gm26691	5.53765	-5.90052	2.04095	-2.89107	0.00383936	0.012296
Gm26577	26.8406	-2.05121	0.72804	-2.81744	0.00484084	0.0151337
Gm8343	16.9234	-7.51225	1.50786	-4.98205	6.29158e-07	4.2817e-06
Ptprv	690.256	-2.71533	0.253416	-10.7149	8.66438e-27	3.83718e-25
Gm27861	3.8952	-5.39315	2.25408	-2.39261	0.0167289	0.0449679
Ms4a14	11.3266	-6.9333	1.65372	-4.19254	2.75854e-05	0.000142744
Gm28653	127.939	-2.13895	0.434786	-4.91954	8.67497e-07	5.7487e-06
1700010B13Rik	4.19084	-5.49913	2.23841	-2.45671	0.0140216	0.0384975
2600014E21Rik	164.179	-3.65283	0.640398	-5.70399	1.17034e-08	1.02616e-07
Gm28230	48.791	-4.52837	1.14025	-3.97139	7.14533e-05	0.000340055
2610016A17Rik	14.6516	-7.30475	1.7302	-4.22192	2.42234e-05	0.000126349
Hoxd4	93.3218	-7.52735	0.964187	-7.80694	5.85911e-15	1.06609e-13
Ms4a4a	50.8293	-2.24281	0.718067	-3.1234	0.00178775	0.00623506
Gm28265	17.6821	-4.04108	1.36324	-2.96431	0.00303362	0.00997971
Bcl2a1a	12.3134	-7.05308	1.76683	-3.99194	6.55337e-05	0.00031469
Olfr1034	6.56554	-6.14666	2.61794	-2.3479	0.0188796	0.0497634
Gm37108	12.4759	-7.07276	2.25033	-3.14299	0.00167231	0.00587525
Gm10344	18.0502	-2.7409	0.871468	-3.14515	0.00166001	0.00583989
Pcdha3	17.4244	-7.55429	1.49388	-5.05683	4.26273e-07	2.98226e-06
Iqschfp	6.62264	-6.15825	2.61792	-2.35234	0.0186556	0.0492615
Gm37374	17.0939	-5.03663	1.28509	-3.91928	8.88147e-05	0.000413787
Dchs2	389.95	-5.72983	0.359534	-15.9368	3.51755e-57	6.07088e-55
Naaladl2	93.8034	-2.26771	0.373549	-6.07073	1.27331e-09	1.27941e-08
Gm37811	11.0227	-3.95464	1.55127	-2.54929	0.0107942	0.030651
Pcdha5	61.559	-3.06325	0.993629	-3.08289	0.00204998	0.00703569
Gm37696	21.0388	-3.24327	1.02513	-3.16377	0.00155742	0.00552367
D030062O11Rik	24.4673	-2.83188	1.02213	-2.77055	0.0055961	0.0171926
Pcdha9	33.2206	-2.99039	1.03148	-2.89912	0.00374206	0.0120254
4930420N18Rik	8.23386	-6.47335	1.81165	-3.57319	0.00035266	0.00145145
Pcdha7	12.5152	-7.07647	2.37566	-2.97874	0.00289433	0.00957381
Gm38079	6.93415	-4.3041	1.78602	-2.40988	0.0159576	0.0431022
Gm21168	10.239	-6.78738	1.67836	-4.04405	5.25351e-05	0.000256523
5430427N15Rik	17.8909	-3.84048	1.35849	-2.82701	0.00469851	0.0147418
Gm21663	4.2595	-5.5216	2.3209	-2.37908	0.0173559	0.0463983
Gm47302	32.9051	-2.14894	0.760641	-2.82517	0.00472551	0.0148226
Gm43618	155.12	-6.37287	0.633576	-10.0586	8.42194e-24	3.14276e-22
Gm6089	7.67479	-6.37125	1.91514	-3.32679	0.000878535	0.00330835
Gm43327	35.2689	-3.59838	0.72818	-4.9416	7.74829e-07	5.18585e-06
Gm43305	121.292	-2.28224	0.495994	-4.60135	4.1976e-06	2.48803e-05
Gm36070	23.7813	-2.59914	1.05109	-2.4728	0.0134058	0.0370015
Gm42432	7.35746	-6.31096	2.56196	-2.46334	0.0137651	0.0378818
Gm21680	5.57463	-5.9097	2.0404	-2.89635	0.00377533	0.0121191
Gm43050	22.1923	-3.77629	1.06264	-3.55368	0.000379875	0.00155176
Gm33167	19.7096	-4.82209	1.28202	-3.76131	0.000169027	0.000741847
Gm42528	89.5391	-3.11531	0.617919	-5.04162	4.61612e-07	3.21512e-06
Gm43197	17.6769	-2.95517	0.87596	-3.37364	0.000741822	0.00284185
Gm30003	18.1024	-3.44694	1.44076	-2.39245	0.0167362	0.0449774
Gm31520	16.5972	-7.48376	1.64336	-4.55394	5.26513e-06	3.0681e-05
Gm44171	25.2523	-3.2879	0.835488	-3.9353	8.30927e-05	0.000389369
Gm38910	15.9676	-2.09788	0.845995	-2.47978	0.0131463	0.0364137
Gm44013	39.8906	-3.09559	0.828166	-3.73789	0.000185574	0.000808275
2010008C14Rik	5.82644	-5.97424	2.01026	-2.97187	0.00295991	0.0097646
Gm44731	4.49493	-5.60039	2.24153	-2.49847	0.0124732	0.0347925
Gm45007	5.17177	-5.80239	2.06441	-2.81068	0.00494374	0.0154164
Ccdc194	46.7387	-2.01731	0.689706	-2.92489	0.00344583	0.0111713
Gm45187	91.4934	-2.93492	0.471877	-6.21967	4.98195e-10	5.21571e-09
Gm44751	14.5078	-3.49823	1.23112	-2.84151	0.0044901	0.0141465
Gm19410	9.94041	-3.78305	1.51453	-2.49783	0.0124955	0.0348455
5430403N17Rik	9.69259	-6.70859	1.77489	-3.77973	0.000156999	0.000694379
Klkb1	4.59739	-5.63156	2.19461	-2.56609	0.0102851	0.0293689
Gm40193	6.35176	-6.09839	1.97767	-3.08363	0.00204492	0.00702039
Gm7328	5.71154	-4.93984	1.84858	-2.67223	0.00753482	0.0223333
B430319F04Rik	8.20013	-6.46651	1.86589	-3.46565	0.000528961	0.00209231
5430421F17Rik	171.046	-5.9652	0.604771	-9.86356	5.98859e-23	2.07322e-21
Gm45634	4.82331	-5.70192	2.33966	-2.43708	0.0148066	0.040374
Gm31727	13.6565	-7.20228	1.67316	-4.30459	1.67292e-05	8.96705e-05
Gm34425	32.6005	-2.76041	0.749889	-3.68109	0.000232242	0.000989865
Gm39465	7.19489	-6.27816	2.54227	-2.46951	0.0135298	0.0373
Gm49317	18.6612	-3.69948	1.34805	-2.74431	0.00606382	0.0184437
Gm19299	8.82625	-6.57302	2.43745	-2.69668	0.00700352	0.0209645
Gm46212	10.1234	-6.77071	1.6977	-3.98816	6.65891e-05	0.000319171
Gm47033	7.07454	-6.2534	2.02823	-3.08318	0.00204804	0.00703006
Lilr4b	41.407	-2.2042	0.585126	-3.76706	0.000165181	0.000726735
Rmst	44.9467	-2.51335	0.803524	-3.12791	0.00176055	0.00615027
Gm29674	4.71247	-5.66786	2.11172	-2.684	0.00727466	0.0216689
Gm35696	11.751	-6.98662	1.69121	-4.13115	3.60957e-05	0.000182594
Gm48878	59.5085	-2.17724	0.653171	-3.33334	0.000858105	0.00324026
Gm47863	87.9813	-2.6	0.524394	-4.95811	7.1184e-07	4.79573e-06
Mylf-ps	57.906	-2.1611	0.812129	-2.66103	0.00779013	0.0230174
Dio3os	107.423	-3.12045	0.602026	-5.18326	2.18046e-07	1.59978e-06
Gm45941	4.87931	-5.71799	2.18915	-2.61196	0.00900239	0.0261224
Gm36723	10.5943	-6.83717	1.82367	-3.74913	0.000177452	0.000775488
Gm29676	7.30682	-6.30061	2.50594	-2.51427	0.011928	0.0334378
Gm33447	8.69845	-6.55265	1.81784	-3.60464	0.000312588	0.00129951
Gm34354	36.959	-2.35183	0.729515	-3.22383	0.0012649	0.00459166
Eppk1	87.9271	-2.42566	0.536439	-4.52178	6.13208e-06	3.52343e-05
4930452G13Rik	21.7083	-2.93234	0.840736	-3.48782	0.000486968	0.00194357
AL731706	84.5732	-2.14841	0.60883	-3.52875	0.000417528	0.0016929
Gm34759	21.1892	-7.83646	1.44781	-5.41262	6.21106e-08	4.90366e-07
4833415N18Rik	17.256	-7.5403	1.4966	-5.03829	4.69702e-07	3.26276e-06
8430426J06Rik	4.10957	-5.46967	2.29354	-2.38482	0.0170876	0.0457907
Gm49442	5.03398	-5.76313	2.14742	-2.68374	0.0072803	0.0216829
Gm41349	7.56548	-6.35136	1.89044	-3.35972	0.000780207	0.00297434
I730030J21Rik	11.9751	-4.06608	1.47167	-2.76289	0.00572914	0.0175417
Gm49794	6.8285	-6.20291	1.99852	-3.10375	0.00191084	0.00662305
Gm34680	8.00319	-6.43164	1.81055	-3.55231	0.00038187	0.00155937
AC107792	12.4233	-4.13849	1.53214	-2.70111	0.00691075	0.0207111
Gm33228	18.0178	-7.60281	1.48563	-5.11756	3.09519e-07	2.21833e-06
AC109619	151.986	-2.91435	0.510247	-5.71164	1.11891e-08	9.83635e-08
CAAA01066123	347.643	-2.3001	0.326417	-7.04651	1.83455e-12	2.59714e-11
AL935121	6.44307	-6.11934	2.59684	-2.35645	0.0184504	0.0487854
